# Supplementary material for: Quantification of the dark fungal taxon Cryptomycota using qPCR
Source: Environ Microbiol Rep. 2024 Apr 14;16(2):e13257. doi: 10.1111/1758-2229.13257 (PMC11016352; doi:10.1111/1758-2229.13257)
Supplement: Supplementary file 1 — Data S1. Supplementary Information. [file EMI4-16-e13257-s001.zip]

Archive with 4 entries (4 files):
- Supplement_S1_5_8S_annotated_database.arb
- Supplemental_Matierial_S2.docx
- Supplementals_KSP_S3_S7_S8_S9.docx
- Supplementals_KSP_S4_S5_S6.xlsx
