# Supplementary material for: Quantification of the dark fungal taxon Cryptomycota using qPCR
Source: Environ Microbiol Rep. 2024 Apr 14;16(2):e13257. doi: 10.1111/1758-2229.13257 (PMC11016352; doi:10.1111/1758-2229.13257)
Supplement: Supplementary file 1 — Data S1. Supplementary Information. [file EMI4-16-e13257-s001.zip › Supplementals_KSP_S4_S5_S6.xlsx]

## Sheet: S4
Annotations of 5.8S primer mismatches on Cryptomycota sequences of 5.8S database analyzed using Geneious.
5.8S3fwd				5.8S130rev
Name	Sequence Name	Position from 5'-end of primer		Name	Sequence Name	Position from 5'-end of primer
T/A	uid11384	20		C/A	uid12596	12
C/T	uid14104	2		T/G	uid12596	8
T/A	uid14104	20		G/A	uid12597	25
T/A	uid14105	20		C/A	uid12597	12
T/A	uid1500	20		A/G	uid1433	7
C/T	uid1502	11		T/A	uid1500	11
T/A	uid17906	20		C/T	uid1500	9
T/A	uid18478	20		C/A	uid1502	12
T/A	uid21076	20		C/T	uid15788	9
C/T	uid21102	15		A/G	uid15788	7
T/A	uid21168	20		C/T	uid15255	9
T/A	uid3002	20		A/G	uid15255	7
T/A	uid3037	20		C/T	uid15833	9
T/A	uid4442	20		A/G	uid15833	7
T/A	uid5928	20		C/T	uid15855	9
T/A	uid6629	20		A/G	uid15855	7
T/A	uid7830	20		C/T	uid1693	9
G/A	uid7977	20		A/G	uid1693	7
T/A	uid7979	20		G/T	uid12559	2
T/A	uid9061	20		T/A	uid18478	11
T/A	uid9583	20		C/T	uid18478	9
T/A	uid972	20		A/G	uid19265	7
				C/A	uid19821	12
		3'		G/A	uid20585	25
				C/A	uid20585	12
				C/A	uid20784	12
				C/A	uid20785	12
				T/A	uid21076	11
				C/T	uid21076	9
				A/G	uid21102	7
				T/A	uid21168	11
				C/T	uid21168	9
				T/C	uid3037	18
				T/A	uid3037	12
				C/A	uid4442	12
				C/T	uid4442	10
				C/A	uid5213	12
				T/A	uid7979	11
				C/T	uid7979	9
				C/A	uid8181	12
				T/A	uid9061	11
				C/T	uid9061	9

## Sheet: S5
Taxonomic profile of the three environmental benthic sediment samples based on universal amplicon sequencing (from Premke et al. 2022).
taxonomy	594_Zwenkauer_See	87_Heinbrauch_Koenigshain	413_FND_Laubfraoschteich_Greifswald
Archaea;Aenigmarchaeota;Deep_Sea_Euryarchaeotic_Group(DSEG);	0	0	3
Archaea;Altiarchaeales;	0	0	24
Archaea;Bathyarchaeota;	2	0	67
Archaea;Euryarchaeota;Methanobacteria;Methanobacteriales;Methanobacteriaceae;Methanobacterium;	0	2	13
Archaea;Euryarchaeota;Methanomicrobia;Methanocellales;Methanocellaceae;Rice_Cluster_I;	0	1	8
Archaea;Euryarchaeota;Methanomicrobia;Methanomicrobiales;ARC26;	0	0	1
Archaea;Euryarchaeota;Methanomicrobia;Methanomicrobiales;Methanomicrobiaceae;Methanoculleus;	0	1	4
Archaea;Euryarchaeota;Methanomicrobia;Methanomicrobiales;Methanoregulaceae;Methanolinea;	0	1	47
Archaea;Euryarchaeota;Methanomicrobia;Methanomicrobiales;Methanoregulaceae;Methanoregula;	0	1	178
Archaea;Euryarchaeota;Methanomicrobia;Methanomicrobiales;Methanospirillaceae;Methanospirillum;	8	0	7
Archaea;Euryarchaeota;Methanomicrobia;Methanomicrobiales;MHLsu47-B8A;	0	0	2
Archaea;Euryarchaeota;Methanomicrobia;Methanomicrobiales;Rice_Cluster_II;	0	0	1
Archaea;Euryarchaeota;Methanomicrobia;Methanosarcinales;Methanosaetaceae;Methanosaeta;	0	0	384
Archaea;Euryarchaeota;Methanomicrobia;Methanosarcinales;Methanosarcinaceae;Methanolobus;	0	0	2
Archaea;Euryarchaeota;Methanomicrobia;Methanosarcinales;Methanosarcinaceae;Methanomethylovorans;	0	0	10
Archaea;Euryarchaeota;Methanomicrobia;Methanosarcinales;Methanosarcinaceae;Methanosarcina;	17	2	0
Archaea;Euryarchaeota;Methanomicrobia;Methanosarcinales;Methanosarcinaceae;uncultured;	0	0	3
Archaea;Euryarchaeota;Thermoplasmata;Thermoplasmatales;AMOS1A-4113-D04;	0	0	4
Archaea;Euryarchaeota;Thermoplasmata;Thermoplasmatales;ANT06-05;	0	0	1
Archaea;Euryarchaeota;Thermoplasmata;Thermoplasmatales;CCA47;	0	0	9
Archaea;Euryarchaeota;Thermoplasmata;Thermoplasmatales;Marine_Benthic_Group_D_and_DHVEG-1;	0	0	302
Archaea;Euryarchaeota;Thermoplasmata;Thermoplasmatales;Terrestrial_Miscellaneous_Gp(TMEG);	0	0	26
Archaea;Euryarchaeota;Thermoplasmata;Thermoplasmatales;Thermoplasmatales_Incertae_Sedis;Methanomassiliicoccus;	0	2	0
Archaea;Hadesarchaea;	0	0	1
Archaea;Lokiarchaeota;	6	0	13
Archaea;Miscellaneous_Euryarchaeotic_Group(MEG);	1	0	14
Archaea;Parvarchaeota;	0	0	7
Archaea;Thaumarchaeota;Group_C3;	0	0	19
Archaea;Thaumarchaeota;Soil_Crenarchaeotic_Group(SCG);	9	1	0
Archaea;Woesearchaeota_(DHVEG-6);	29	2	132
Archaea;WSA2;20a-9;	0	0	6
Archaea;WSA2;WCHA1-57;	0	0	27
Bacteria;AC1;	0	0	16
Bacteria;Acidobacteria;Acidobacteria;Acidobacteriales;Acidobacteriaceae_(Subgroup_1);Candidatus_Koribacter;	0	1	0
Bacteria;Acidobacteria;Blastocatellia;Blastocatellales;Blastocatellaceae_(Subgroup_4);11-24;	0	0	2
Bacteria;Acidobacteria;Blastocatellia;Blastocatellales;Blastocatellaceae_(Subgroup_4);Aridibacter;	0	1	0
Bacteria;Acidobacteria;Blastocatellia;Blastocatellales;Blastocatellaceae_(Subgroup_4);Blastocatella;	0	0	1
Bacteria;Acidobacteria;Blastocatellia;Blastocatellales;Blastocatellaceae_(Subgroup_4);Candidatus_Chloracidobacterium;	0	0	2
Bacteria;Acidobacteria;Blastocatellia;Blastocatellales;Blastocatellaceae_(Subgroup_4);Elev-16S-573;	1	0	1
Bacteria;Acidobacteria;Blastocatellia;Blastocatellales;Blastocatellaceae_(Subgroup_4);RB41;	0	1	0
Bacteria;Acidobacteria;Blastocatellia;Blastocatellales;Blastocatellaceae_(Subgroup_4);uncultured;	0	1	1
Bacteria;Acidobacteria;c5LKS83;	2	0	2
Bacteria;Acidobacteria;d142;	0	0	3
Bacteria;Acidobacteria;Holophagae;Holophagae_Incertae_Sedis;Unknown_Family;Thermoanaerobaculum;	3	0	3
Bacteria;Acidobacteria;Holophagae;Holophagales;Holophagaceae;	0	0	4
Bacteria;Acidobacteria;Holophagae;Holophagales;Holophagaceae;Geothrix;	14	0	6
Bacteria;Acidobacteria;Holophagae;Holophagales;Holophagaceae;Holophaga;	0	0	1
Bacteria;Acidobacteria;Holophagae;Holophagales;Holophagaceae;uncultured;	14	0	6
Bacteria;Acidobacteria;Holophagae;Subgroup_10;ABS-19;	58	1	0
Bacteria;Acidobacteria;Holophagae;Subgroup_10;CA002;	109	0	0
Bacteria;Acidobacteria;Holophagae;Subgroup_7;	92	1	0
Bacteria;Acidobacteria;Holophagae;TPD-58;	10	0	2
Bacteria;Acidobacteria;Solibacteres;Solibacterales;Solibacteraceae_(Subgroup_3);AKIW659;	0	1	0
Bacteria;Acidobacteria;Solibacteres;Solibacterales;Solibacteraceae_(Subgroup_3);Bryobacter;	3	0	6
Bacteria;Acidobacteria;Solibacteres;Solibacterales;Solibacteraceae_(Subgroup_3);Candidatus_Solibacter;	0	1	5
Bacteria;Acidobacteria;Solibacteres;Solibacterales;Solibacteraceae_(Subgroup_3);Elev-16S-1166;	0	0	3
Bacteria;Acidobacteria;Solibacteres;Solibacterales;Solibacteraceae_(Subgroup_3);GOUTB8;	0	0	1
Bacteria;Acidobacteria;Solibacteres;Solibacterales;Solibacteraceae_(Subgroup_3);NiA-DM-26;	1	0	0
Bacteria;Acidobacteria;Solibacteres;Solibacterales;Solibacteraceae_(Subgroup_3);Paludibaculum;	38	3	4
Bacteria;Acidobacteria;Subgroup_13;	0	0	2
Bacteria;Acidobacteria;Subgroup_17;	105	6	5
Bacteria;Acidobacteria;Subgroup_18;	0	0	8
Bacteria;Acidobacteria;Subgroup_19;	1	0	0
Bacteria;Acidobacteria;Subgroup_22;	2	7	0
Bacteria;Acidobacteria;Subgroup_6;	62	3	20
Bacteria;Actinobacteria;Acidimicrobiia;Acidimicrobiales;Acidimicrobiaceae;CL500-29_marine_group;	50	3	6
Bacteria;Actinobacteria;Acidimicrobiia;Acidimicrobiales;Acidimicrobiaceae;Ilumatobacter;	202	25	3
Bacteria;Actinobacteria;Acidimicrobiia;Acidimicrobiales;Acidimicrobiaceae;uncultured;	20	0	0
Bacteria;Actinobacteria;Acidimicrobiia;Acidimicrobiales;Acidimicrobiales_Incertae_Sedis;Candidatus_Microthrix;	106	3	14
Bacteria;Actinobacteria;Acidimicrobiia;Acidimicrobiales;Iamiaceae;Iamia;	10	0	1
Bacteria;Actinobacteria;Acidimicrobiia;Acidimicrobiales;OM1_clade;	0	0	2
Bacteria;Actinobacteria;Acidimicrobiia;Acidimicrobiales;Sva0996_marine_group;	26	0	1
Bacteria;Actinobacteria;Acidimicrobiia;Acidimicrobiales;uncultured;	138	19	6
Bacteria;Actinobacteria;Actinobacteria;Corynebacteriales;Dietziaceae;Dietzia;	0	0	1
Bacteria;Actinobacteria;Actinobacteria;Corynebacteriales;Mycobacteriaceae;Mycobacterium;	0	9	28
Bacteria;Actinobacteria;Actinobacteria;Frankiales;Acidothermaceae;Acidothermus;	0	0	1
Bacteria;Actinobacteria;Actinobacteria;Frankiales;Cryptosporangiaceae;Cryptosporangium;	0	1	0
Bacteria;Actinobacteria;Actinobacteria;Frankiales;Cryptosporangiaceae;Fodinicola;	85	7	0
Bacteria;Actinobacteria;Actinobacteria;Frankiales;Geodermatophilaceae;Modestobacter;	0	1	0
Bacteria;Actinobacteria;Actinobacteria;Frankiales;Geodermatophilaceae;uncultured;	62	4	4
Bacteria;Actinobacteria;Actinobacteria;Frankiales;Sporichthyaceae;hgcI_clade;	6	0	0
Bacteria;Actinobacteria;Actinobacteria;Frankiales;Sporichthyaceae;Sporichthya;	8	5	1
Bacteria;Actinobacteria;Actinobacteria;Frankiales;Sporichthyaceae;uncultured;	0	1	1
Bacteria;Actinobacteria;Actinobacteria;Kineosporiales;Kineosporiaceae;Kineosporia;	0	3	3
Bacteria;Actinobacteria;Actinobacteria;Kineosporiales;Kineosporiaceae;Quadrisphaera;	0	0	1
Bacteria;Actinobacteria;Actinobacteria;Micrococcales;Cellulomonadaceae;Actinotalea;	0	0	1
Bacteria;Actinobacteria;Actinobacteria;Micrococcales;Cellulomonadaceae;Oerskovia;	10	0	0
Bacteria;Actinobacteria;Actinobacteria;Micrococcales;Demequinaceae;Demequina;	0	0	17
Bacteria;Actinobacteria;Actinobacteria;Micrococcales;Dermabacteraceae;Brachybacterium;	0	0	2
Bacteria;Actinobacteria;Actinobacteria;Micrococcales;Dermatophilaceae;	0	1	0
Bacteria;Actinobacteria;Actinobacteria;Micrococcales;Intrasporangiaceae;Phycicoccus;	10	0	0
Bacteria;Actinobacteria;Actinobacteria;Micrococcales;Intrasporangiaceae;Tetrasphaera;	0	1	0
Bacteria;Actinobacteria;Actinobacteria;Micrococcales;Microbacteriaceae;Alpinimonas;	0	0	1
Bacteria;Actinobacteria;Actinobacteria;Micrococcales;Microbacteriaceae;Amnibacterium;	0	0	1
Bacteria;Actinobacteria;Actinobacteria;Micrococcales;Microbacteriaceae;Curtobacterium;	3	0	0
Bacteria;Actinobacteria;Actinobacteria;Micrococcales;Microbacteriaceae;Galbitalea;	0	0	1
Bacteria;Actinobacteria;Actinobacteria;Micrococcales;Microbacteriaceae;Leucobacter;	0	0	1
Bacteria;Actinobacteria;Actinobacteria;Micrococcales;Microbacteriaceae;Lysinimonas;	4	0	2
Bacteria;Actinobacteria;Actinobacteria;Micrococcales;Microbacteriaceae;Microbacterium;	1	1	0
Bacteria;Actinobacteria;Actinobacteria;Micrococcales;Microbacteriaceae;Yonghaparkia;	8	0	1
Bacteria;Actinobacteria;Actinobacteria;Micrococcales;Micrococcaceae;Arthrobacter;	7	0	0
Bacteria;Actinobacteria;Actinobacteria;Micrococcales;Micrococcaceae;Enteractinococcus;	0	0	2
Bacteria;Actinobacteria;Actinobacteria;Micrococcales;Micrococcaceae;Glutamicibacter;	0	0	21
Bacteria;Actinobacteria;Actinobacteria;Micrococcales;Micrococcaceae;Kocuria;	5	0	0
Bacteria;Actinobacteria;Actinobacteria;Micrococcales;Micrococcaceae;Micrococcus;	0	0	1
Bacteria;Actinobacteria;Actinobacteria;Micrococcales;Micrococcaceae;Pseudarthrobacter;	5	0	1
Bacteria;Actinobacteria;Actinobacteria;Micrococcales;Micrococcaceae;uncultured;	0	0	1
Bacteria;Actinobacteria;Actinobacteria;Micromonosporales;Micromonosporaceae;Actinoplanes;	0	0	1
Bacteria;Actinobacteria;Actinobacteria;Micromonosporales;Micromonosporaceae;Rugosimonospora;	1	0	0
Bacteria;Actinobacteria;Actinobacteria;PeM15;	91	7	21
Bacteria;Actinobacteria;Actinobacteria;Propionibacteriales;Nocardioidaceae;Nocardioides;	0	4	3
Bacteria;Actinobacteria;Actinobacteria;Propionibacteriales;Propionibacteriaceae;Friedmanniella;	0	0	1
Bacteria;Actinobacteria;Actinobacteria;Propionibacteriales;Propionibacteriaceae;Luteococcus;	0	0	1
Bacteria;Actinobacteria;Actinobacteria;Propionibacteriales;Propionibacteriaceae;Microlunatus;	0	0	1
Bacteria;Actinobacteria;Actinobacteria;Propionibacteriales;Propionibacteriaceae;uncultured;	0	0	6
Bacteria;Actinobacteria;Actinobacteria;Pseudonocardiales;Pseudonocardiaceae;Actinomycetospora;	9	0	1
Bacteria;Actinobacteria;Actinobacteria;Pseudonocardiales;Pseudonocardiaceae;Pseudonocardia;	17	0	0
Bacteria;Actinobacteria;Actinobacteria;Streptomycetales;Streptomycetaceae;Streptomyces;	19	1	0
Bacteria;Actinobacteria;Actinobacteria;Streptosporangiales;Thermomonosporaceae;Actinocorallia;	3	0	0
Bacteria;Actinobacteria;Coriobacteriia;Coriobacteriales;Coriobacteriaceae;uncultured;	68	7	6
Bacteria;Actinobacteria;OPB41;	1	0	48
Bacteria;Actinobacteria;Thermoleophilia;Gaiellales;Gaiellaceae;Gaiella;	17	18	0
Bacteria;Actinobacteria;Thermoleophilia;Gaiellales;uncultured;	51	11	34
Bacteria;Actinobacteria;Thermoleophilia;Solirubrobacterales;Conexibacteraceae;Conexibacter;	0	3	0
Bacteria;Actinobacteria;Thermoleophilia;Solirubrobacterales;Elev-16S-1332;	1	4	0
Bacteria;Actinobacteria;Thermoleophilia;Solirubrobacterales;Gsoil-1167;	4	4	0
Bacteria;Actinobacteria;Thermoleophilia;Solirubrobacterales;Parviterribacteraceae;Parviterribacter;	11	0	0
Bacteria;Actinobacteria;Thermoleophilia;Solirubrobacterales;Patulibacteraceae;Patulibacter;	19	1	0
Bacteria;Actinobacteria;Thermoleophilia;Solirubrobacterales;Solirubrobacteraceae;Solirubrobacter;	0	1	0
Bacteria;Actinobacteria;Thermoleophilia;Solirubrobacterales;TM146;	0	2	6
Bacteria;Actinobacteria;Thermoleophilia;Solirubrobacterales;YNPFFP1;	0	1	0
Bacteria;Aminicenantes;	89	0	83
Bacteria;Armatimonadetes;Armatimonadia;Armatimonadales;	3	0	1
Bacteria;Armatimonadetes;Chthonomonadetes;Chthonomonadales;	0	0	2
Bacteria;Armatimonadetes;Fimbriimonadia;Fimbriimonadales;Fimbriimonadaceae;	7	1	1
Bacteria;Armatimonadetes;uncultured;	3	0	26
Bacteria;Atribacteria;	0	0	2
Bacteria;Bacteroidetes;Bacteroidetes_BD2-2;	14	1	40
Bacteria;Bacteroidetes;Bacteroidetes_Incertae_Sedis;Order_II;Rhodothermaceae;uncultured;	3	0	0
Bacteria;Bacteroidetes;Bacteroidetes_vadinHA17;	108	5	229
Bacteria;Bacteroidetes;Bacteroidetes_VC2.1_Bac22;	12	0	15
Bacteria;Bacteroidetes;Bacteroidia;Bacteroidales;Marinilabiaceae;[Cytophaga]_xylanolytica_group;	0	0	16
Bacteria;Bacteroidetes;Bacteroidia;Bacteroidales;Marinilabiaceae;Carboxylicivirga;	0	0	1
Bacteria;Bacteroidetes;Bacteroidia;Bacteroidales;Marinilabiaceae;Mangroviflexus;	0	0	12
Bacteria;Bacteroidetes;Bacteroidia;Bacteroidales;Marinilabiaceae;uncultured;	5	0	16
Bacteria;Bacteroidetes;Bacteroidia;Bacteroidales;Porphyromonadaceae;Microbacter;	10	0	3
Bacteria;Bacteroidetes;Bacteroidia;Bacteroidales;Porphyromonadaceae;Paludibacter;	0	0	4
Bacteria;Bacteroidetes;Bacteroidia;Bacteroidales;Porphyromonadaceae;uncultured;	4	1	21
Bacteria;Bacteroidetes;Bacteroidia;Bacteroidales;Prevotellaceae;Prevotellaceae_UCG-001;	0	0	1
Bacteria;Bacteroidetes;Bacteroidia;Bacteroidales;Prolixibacteraceae;BSV13;	0	0	6
Bacteria;Bacteroidetes;Bacteroidia;Bacteroidales;Prolixibacteraceae;Prolixibacter;	6	0	24
Bacteria;Bacteroidetes;Bacteroidia;Bacteroidales;Rikenellaceae;Acetobacteroides;	0	0	1
Bacteria;Bacteroidetes;Bacteroidia;Bacteroidales;Rikenellaceae;Blvii28_wastewater-sludge_group;	8	0	8
Bacteria;Bacteroidetes;Bacteroidia;Bacteroidales;Rikenellaceae;Rikenella;	0	0	1
Bacteria;Bacteroidetes;Bacteroidia;Bacteroidales;Rikenellaceae;vadinBC27_wastewater-sludge_group;	0	1	6
Bacteria;Bacteroidetes;Bacteroidia;Bacteroidales;Rs-E47_termite_group;	0	0	1
Bacteria;Bacteroidetes;Bacteroidia;Bacteroidia_Incertae_Sedis;Draconibacteriaceae;Draconibacterium;	0	0	3
Bacteria;Bacteroidetes;Bacteroidia;Bacteroidia_Incertae_Sedis;Draconibacteriaceae;uncultured;	7	0	20
Bacteria;Bacteroidetes;Cytophagia;Cytophagales;Cyclobacteriaceae;Algoriphagus;	0	0	6
Bacteria;Bacteroidetes;Cytophagia;Cytophagales;Cyclobacteriaceae;uncultured;	18	0	1
Bacteria;Bacteroidetes;Cytophagia;Cytophagales;Cytophagaceae;Chryseolinea;	15	0	1
Bacteria;Bacteroidetes;Cytophagia;Cytophagales;Cytophagaceae;Cytophaga;	18	2	1
Bacteria;Bacteroidetes;Cytophagia;Cytophagales;Cytophagaceae;Dyadobacter;	0	0	3
Bacteria;Bacteroidetes;Cytophagia;Cytophagales;Cytophagaceae;Flexibacter;	0	0	1
Bacteria;Bacteroidetes;Cytophagia;Cytophagales;Cytophagaceae;Hymenobacter;	0	0	1
Bacteria;Bacteroidetes;Cytophagia;Cytophagales;Cytophagaceae;Leadbetterella;	0	0	4
Bacteria;Bacteroidetes;Cytophagia;Cytophagales;Cytophagaceae;Ohtaekwangia;	16	0	0
Bacteria;Bacteroidetes;Cytophagia;Cytophagales;Cytophagaceae;Sporocytophaga;	0	0	1
Bacteria;Bacteroidetes;Cytophagia;Cytophagales;Cytophagaceae;uncultured;	127	18	9
Bacteria;Bacteroidetes;Cytophagia;Cytophagales;Flammeovirgaceae;Candidatus_Amoebophilus;	2	2	0
Bacteria;Bacteroidetes;Cytophagia;Cytophagales;Flammeovirgaceae;Marinoscillum;	2	0	0
Bacteria;Bacteroidetes;Flavobacteriia;Flavobacteriales;Cryomorphaceae;Fluviicola;	0	0	6
Bacteria;Bacteroidetes;Flavobacteriia;Flavobacteriales;Cryomorphaceae;NS10_marine_group;	2	0	0
Bacteria;Bacteroidetes;Flavobacteriia;Flavobacteriales;Cryomorphaceae;uncultured;	0	0	2
Bacteria;Bacteroidetes;Flavobacteriia;Flavobacteriales;Flavobacteriaceae;Actibacter;	0	0	1
Bacteria;Bacteroidetes;Flavobacteriia;Flavobacteriales;Flavobacteriaceae;Chryseobacterium;	0	0	2
Bacteria;Bacteroidetes;Flavobacteriia;Flavobacteriales;Flavobacteriaceae;Flavobacterium;	40	8	35
Bacteria;Bacteroidetes;Flavobacteriia;Flavobacteriales;Flavobacteriaceae;Gillisia;	0	0	1
Bacteria;Bacteroidetes;Flavobacteriia;Flavobacteriales;Flavobacteriaceae;Maritimimonas;	0	0	7
Bacteria;Bacteroidetes;Flavobacteriia;Flavobacteriales;Flavobacteriaceae;Moheibacter;	5	0	0
Bacteria;Bacteroidetes;Flavobacteriia;Flavobacteriales;Flavobacteriaceae;Polaribacter_4;	13	0	0
Bacteria;Bacteroidetes;Flavobacteriia;Flavobacteriales;NS9_marine_group;	4	2	1
Bacteria;Bacteroidetes;SB-5;	27	0	92
Bacteria;Bacteroidetes;Sphingobacteriia;Sphingobacteriales;AKYH767;	0	1	0
Bacteria;Bacteroidetes;Sphingobacteriia;Sphingobacteriales;Chitinophagaceae;Chitinophaga;	6	0	7
Bacteria;Bacteroidetes;Sphingobacteriia;Sphingobacteriales;Chitinophagaceae;Dinghuibacter;	7	0	0
Bacteria;Bacteroidetes;Sphingobacteriia;Sphingobacteriales;Chitinophagaceae;Ferruginibacter;	21	5	4
Bacteria;Bacteroidetes;Sphingobacteriia;Sphingobacteriales;Chitinophagaceae;Filimonas;	0	1	0
Bacteria;Bacteroidetes;Sphingobacteriia;Sphingobacteriales;Chitinophagaceae;Flavihumibacter;	6	1	0
Bacteria;Bacteroidetes;Sphingobacteriia;Sphingobacteriales;Chitinophagaceae;Flavitalea;	0	0	1
Bacteria;Bacteroidetes;Sphingobacteriia;Sphingobacteriales;Chitinophagaceae;Lacibacter;	43	0	1
Bacteria;Bacteroidetes;Sphingobacteriia;Sphingobacteriales;Chitinophagaceae;Sediminibacterium;	10	1	0
Bacteria;Bacteroidetes;Sphingobacteriia;Sphingobacteriales;Chitinophagaceae;Terrimonas;	40	0	11
Bacteria;Bacteroidetes;Sphingobacteriia;Sphingobacteriales;Chitinophagaceae;uncultured;	28	4	3
Bacteria;Bacteroidetes;Sphingobacteriia;Sphingobacteriales;CMW-169;	0	0	1
Bacteria;Bacteroidetes;Sphingobacteriia;Sphingobacteriales;env.OPS_17;	15	6	6
Bacteria;Bacteroidetes;Sphingobacteriia;Sphingobacteriales;KD1-131;	5	0	6
Bacteria;Bacteroidetes;Sphingobacteriia;Sphingobacteriales;KD3-93;	1	2	1
Bacteria;Bacteroidetes;Sphingobacteriia;Sphingobacteriales;Lentimicrobiaceae;	23	0	74
Bacteria;Bacteroidetes;Sphingobacteriia;Sphingobacteriales;LiUU-11-161;	0	1	4
Bacteria;Bacteroidetes;Sphingobacteriia;Sphingobacteriales;PHOS-HE51;	16	0	2
Bacteria;Bacteroidetes;Sphingobacteriia;Sphingobacteriales;Saprospiraceae;Haliscomenobacter;	7	0	1
Bacteria;Bacteroidetes;Sphingobacteriia;Sphingobacteriales;Saprospiraceae;Phaeodactylibacter;	1	0	0
Bacteria;Bacteroidetes;Sphingobacteriia;Sphingobacteriales;Saprospiraceae;uncultured;	61	2	11
Bacteria;Bacteroidetes;Sphingobacteriia;Sphingobacteriales;Sphingobacteriaceae;Pedobacter;	2	0	1
Bacteria;Bacteroidetes;Sphingobacteriia;Sphingobacteriales;Sphingobacteriaceae;Sphingobacterium;	0	0	1
Bacteria;Bacteroidetes;Sphingobacteriia;Sphingobacteriales;ST-12K33;	0	0	2
Bacteria;Bacteroidetes;Sphingobacteriia;Sphingobacteriales;uncultured;	8	2	22
Bacteria;Bacteroidetes;Sphingobacteriia;Sphingobacteriales;Z4MB62;	0	0	4
Bacteria;Bacteroidetes;WCHB1-32;	0	1	22
Bacteria;BRC1;	17	0	8
Bacteria;Caldiserica;Caldisericia;Caldisericales;Caldisericaceae;Caldisericum;	0	0	3
Bacteria;Caldiserica;Caldisericia;Caldisericales;LF045;	0	0	3
Bacteria;Caldiserica;Caldisericia;Caldisericales;WCHB1-02;	0	0	9
Bacteria;Candidatus_Berkelbacteria;	0	1	25
Bacteria;Chlamydiae;Chlamydiae;Chlamydiales;Chlamydiaceae;Candidatus_Clavichlamydia;	0	0	2
Bacteria;Chlamydiae;Chlamydiae;Chlamydiales;Chlamydiaceae;uncultured;	2	0	0
Bacteria;Chlamydiae;Chlamydiae;Chlamydiales;Chlamydiales_Incertae_Sedis;	1	0	0
Bacteria;Chlamydiae;Chlamydiae;Chlamydiales;Chlamydiales_Incertae_Sedis;Estrella;	3	0	0
Bacteria;Chlamydiae;Chlamydiae;Chlamydiales;cvE6;	0	1	0
Bacteria;Chlamydiae;Chlamydiae;Chlamydiales;Parachlamydiaceae;	0	8	4
Bacteria;Chlamydiae;Chlamydiae;Chlamydiales;Parachlamydiaceae;Candidatus_Mesochlamydia;	11	0	0
Bacteria;Chlamydiae;Chlamydiae;Chlamydiales;Parachlamydiaceae;Candidatus_Metachlamydia;	3	1	0
Bacteria;Chlamydiae;Chlamydiae;Chlamydiales;Parachlamydiaceae;Candidatus_Protochlamydia;	0	9	0
Bacteria;Chlamydiae;Chlamydiae;Chlamydiales;Parachlamydiaceae;Neochlamydia;	6	1	4
Bacteria;Chlamydiae;Chlamydiae;Chlamydiales;Parachlamydiaceae;Parachlamydia;	5	0	2
Bacteria;Chlamydiae;Chlamydiae;Chlamydiales;Simkaniaceae;Candidatus_Renichlamydia;	8	0	0
Bacteria;Chlamydiae;Chlamydiae;Chlamydiales;Simkaniaceae;Candidatus_Rhabdochlamydia;	0	1	0
Bacteria;Chlamydiae;Chlamydiae;Chlamydiales;Simkaniaceae;uncultured;	0	0	1
Bacteria;Chlamydiae;LD1-PA32;	0	0	6
Bacteria;Chlorobi;Chlorobia;Chlorobiales;Chlorobiaceae;	0	0	1
Bacteria;Chlorobi;Chlorobia;Chlorobiales;Chlorobiaceae;Chlorobaculum;	0	0	21
Bacteria;Chlorobi;Chlorobia;Chlorobiales;Chlorobiaceae;Chlorobium;	0	0	40
Bacteria;Chlorobi;Chlorobia;Chlorobiales;Chlorobiaceae;uncultured;	0	0	49
Bacteria;Chlorobi;Chlorobia;Chlorobiales;OC31;	0	0	3
Bacteria;Chlorobi;Chlorobia;Chlorobiales;OPB56;	7	0	5
Bacteria;Chlorobi;Chlorobia;Chlorobiales;SJA-28;	5	2	11
Bacteria;Chloroflexi;Anaerolineae;Anaerolineales;Anaerolineaceae;Anaerolinea;	60	0	62
Bacteria;Chloroflexi;Anaerolineae;Anaerolineales;Anaerolineaceae;Anaerolineaceae_UCG-001;	0	0	12
Bacteria;Chloroflexi;Anaerolineae;Anaerolineales;Anaerolineaceae;Bellilinea;	0	0	2
Bacteria;Chloroflexi;Anaerolineae;Anaerolineales;Anaerolineaceae;Leptolinea;	78	0	100
Bacteria;Chloroflexi;Anaerolineae;Anaerolineales;Anaerolineaceae;Levilinea;	0	0	2
Bacteria;Chloroflexi;Anaerolineae;Anaerolineales;Anaerolineaceae;Longilinea;	1	1	30
Bacteria;Chloroflexi;Anaerolineae;Anaerolineales;Anaerolineaceae;Ornatilinea;	11	0	4
Bacteria;Chloroflexi;Anaerolineae;Anaerolineales;Anaerolineaceae;Pelolinea;	0	0	26
Bacteria;Chloroflexi;Anaerolineae;Anaerolineales;Anaerolineaceae;uncultured;	568	14	326
Bacteria;Chloroflexi;Ardenticatenia;Ardenticatenales;	8	0	0
Bacteria;Chloroflexi;Ardenticatenia;uncultured;	4	0	24
Bacteria;Chloroflexi;Caldilineae;Caldilineales;Caldilineaceae;uncultured;	79	13	35
Bacteria;Chloroflexi;Chloroflexia;Chloroflexales;Chloroflexaceae;Candidatus_Chloroploca;	8	0	2
Bacteria;Chloroflexi;Chloroflexia;Chloroflexales;Chloroflexaceae;Chloroflexus;	4	0	0
Bacteria;Chloroflexi;Chloroflexia;Chloroflexales;Chloroflexaceae;Chloronema;	23	0	19
Bacteria;Chloroflexi;Chloroflexia;Chloroflexales;Chloroflexales_Incertae_Sedis;Candidatus_Chlorothrix;	0	0	4
Bacteria;Chloroflexi;Chloroflexia;Chloroflexales;Oscillochloridaceae;Oscillochloris;	0	0	2
Bacteria;Chloroflexi;Chloroflexia;Chloroflexales;Roseiflexaceae;Roseiflexus;	76	0	1
Bacteria;Chloroflexi;Chloroflexia;Herpetosiphonales;Herpetosiphonaceae;Herpetosiphon;	6	0	0
Bacteria;Chloroflexi;Chloroflexia;Kallotenuales;AKIW781;	1	0	0
Bacteria;Chloroflexi;Dehalococcoidia;Dehalococcoidales;Dehalococcoidaceae;Dehalogenimonas;	0	0	4
Bacteria;Chloroflexi;Dehalococcoidia;Dehalococcoidales;uncultured;	17	2	58
Bacteria;Chloroflexi;Dehalococcoidia;FS117-23B-02;	0	0	32
Bacteria;Chloroflexi;Dehalococcoidia;FW22;	0	0	8
Bacteria;Chloroflexi;Dehalococcoidia;GIF3;	0	0	19
Bacteria;Chloroflexi;Dehalococcoidia;GIF9;	1	0	69
Bacteria;Chloroflexi;Dehalococcoidia;MSBL5;	0	0	76
Bacteria;Chloroflexi;Dehalococcoidia;Sh765B-AG-111;	0	0	7
Bacteria;Chloroflexi;Dehalococcoidia;vadinBA26;	0	0	49
Bacteria;Chloroflexi;Gitt-GS-136;	0	1	0
Bacteria;Chloroflexi;JG30-KF-CM66;	0	0	1
Bacteria;Chloroflexi;KD4-96;	49	12	30
Bacteria;Chloroflexi;Ktedonobacteria;MVP-21;	1	0	0
Bacteria;Chloroflexi;MSB-5E12;	0	0	4
Bacteria;Chloroflexi;NLS2-31;	0	0	3
Bacteria;Chloroflexi;S085;	13	0	0
Bacteria;Chloroflexi;SBR2076;	24	3	54
Bacteria;Chloroflexi;SHA-26;	9	0	7
Bacteria;Chloroflexi;SJA-15;	35	5	29
Bacteria;Chloroflexi;SJA-68;	0	0	7
Bacteria;Chloroflexi;SL56_marine_group;	0	0	1
Bacteria;Chloroflexi;Thermomicrobia;JG30-KF-CM45;	3	1	4
Bacteria;Chloroflexi;TK10;	5	0	5
Bacteria;Chloroflexi;uncultured;	0	0	2
Bacteria;Cloacimonetes;	0	0	8
Bacteria;Cloacimonetes;C-2;	0	0	1
Bacteria;Cloacimonetes;Cloacimonetes_Incertae_Sedis;Unknown_Order;Unknown_Family;Candidatus_Cloacamonas;	0	0	1
Bacteria;Cloacimonetes;GZKB75;	0	0	1
Bacteria;Cloacimonetes;PBS-18;	3	0	1
Bacteria;Cloacimonetes;SHA-4;	0	0	4
Bacteria;CPR2;	8	4	2
Bacteria;Cyanobacteria;Chloroplast;	3091	104	296
Bacteria;Cyanobacteria;Cyanobacteria;SubsectionI;FamilyI;	289	279	17
Bacteria;Cyanobacteria;Cyanobacteria;SubsectionI;FamilyI;Cyanobacterium;	0	0	1
Bacteria;Cyanobacteria;Cyanobacteria;SubsectionI;FamilyI;Cyanothece;	0	1	1
Bacteria;Cyanobacteria;Cyanobacteria;SubsectionI;FamilyI;Gloeocalita;	0	1	0
Bacteria;Cyanobacteria;Cyanobacteria;SubsectionI;FamilyI;Merismopedia;	9	2	0
Bacteria;Cyanobacteria;Cyanobacteria;SubsectionI;FamilyI;Microcystis;	0	4	2
Bacteria;Cyanobacteria;Cyanobacteria;SubsectionI;FamilyI;Prochlorococcus;	0	6	0
Bacteria;Cyanobacteria;Cyanobacteria;SubsectionI;FamilyI;Snowella;	10	2	0
Bacteria;Cyanobacteria;Cyanobacteria;SubsectionI;FamilyI;Synechococcus;	105	295	10
Bacteria;Cyanobacteria;Cyanobacteria;SubsectionIII;FamilyI;	76	0	1
Bacteria;Cyanobacteria;Cyanobacteria;SubsectionIII;FamilyI;Arthronema;	0	0	1
Bacteria;Cyanobacteria;Cyanobacteria;SubsectionIII;FamilyI;Chamaesiphon;	7	1	3
Bacteria;Cyanobacteria;Cyanobacteria;SubsectionIII;FamilyI;Coleofasciculus;	0	0	2
Bacteria;Cyanobacteria;Cyanobacteria;SubsectionIII;FamilyI;Leptolyngbya;	30	101	4
Bacteria;Cyanobacteria;Cyanobacteria;SubsectionIII;FamilyI;Microcoleus;	0	0	1
Bacteria;Cyanobacteria;Cyanobacteria;SubsectionIII;FamilyI;Phormidium;	0	1	1
Bacteria;Cyanobacteria;Cyanobacteria;SubsectionIII;FamilyI;Planktothrix;	10	0	1
Bacteria;Cyanobacteria;Cyanobacteria;SubsectionIII;FamilyI;Pseudanabaena;	30	0	0
Bacteria;Cyanobacteria;Cyanobacteria;SubsectionIII;FamilyI;Spirulina;	8	1	0
Bacteria;Cyanobacteria;Cyanobacteria;SubsectionIII;FamilyI;uncultured;	44	1	2
Bacteria;Cyanobacteria;Cyanobacteria;SubsectionIV;FamilyI;	28	2	34
Bacteria;Cyanobacteria;Cyanobacteria;SubsectionIV;FamilyI;Anabaena;	0	0	1
Bacteria;Cyanobacteria;Cyanobacteria;SubsectionIV;FamilyI;Nodularia;	0	0	38
Bacteria;Cyanobacteria;Cyanobacteria;SubsectionIV;FamilyI;Nostoc;	0	1	13
Bacteria;Cyanobacteria;Cyanobacteria;SubsectionIV;FamilyII;Calothrix;	1	0	2
Bacteria;Cyanobacteria;Cyanobacteria;SubsectionV;FamilyI;	0	0	1
Bacteria;Cyanobacteria;Cyanobacteria;SubsectionV;FamilyI;Stigonema;	0	0	1
Bacteria;Cyanobacteria;Cyanobacteria;uncultured;	0	4	2
Bacteria;Cyanobacteria;Melainabacteria;Caenarcaniphilales;	0	0	1
Bacteria;Cyanobacteria;Melainabacteria;Gastranaerophilales;	10	5	3
Bacteria;Cyanobacteria;Melainabacteria;Obscuribacterales;	0	11	0
Bacteria;Cyanobacteria;Melainabacteria;Vampirovibrionales;	16	0	1
Bacteria;Cyanobacteria;ML635J-21;	7	3	8
Bacteria;Deferribacteres;Deferribacteres;Deferribacterales;Deferribacteraceae;Calditerrivibrio;	0	0	1
Bacteria;Deferribacteres;Deferribacteres_Incertae_Sedis;Unknown_Order;Unknown_Family;Caldithrix;	0	0	10
Bacteria;Deinococcus-Thermus;Deinococci;KD3-62;	6	0	9
Bacteria;Deinococcus-Thermus;Deinococci;Thermales;Thermaceae;Meiothermus;	1	0	0
Bacteria;Elusimicrobia;Elusimicrobia;4-29;	0	0	3
Bacteria;Elusimicrobia;Elusimicrobia;HydGH-Bac75;	3	0	1
Bacteria;Elusimicrobia;Elusimicrobia;Lineage_I;Unknown_Family;Candidatus_Endomicrobium;	4	0	5
Bacteria;Elusimicrobia;Elusimicrobia;Lineage_IIb;	7	0	1
Bacteria;Elusimicrobia;Elusimicrobia;Lineage_IIc;	0	1	4
Bacteria;Elusimicrobia;Elusimicrobia;Lineage_IV;	0	0	5
Bacteria;Elusimicrobia;Elusimicrobia;MD2894-B20;	0	0	1
Bacteria;Elusimicrobia;Elusimicrobia;MVP-88;	9	0	1
Bacteria;Elusimicrobia;Elusimicrobia;Rs-M47;	0	0	2
Bacteria;FBP;	8	0	1
Bacteria;FCPU426;	10	2	16
Bacteria;Fibrobacteres;Chitinivibrionia;	0	0	1
Bacteria;Fibrobacteres;Chitinivibrionia;possible_order_07;	0	0	2
Bacteria;Fibrobacteres;Chitinivibrionia;uncultured;	0	0	27
Bacteria;Fibrobacteres;Fibrobacteria;Fibrobacterales;B122;	1	2	6
Bacteria;Fibrobacteres;Fibrobacteria;Fibrobacterales;FD035;	0	0	11
Bacteria;Fibrobacteres;Fibrobacteria;Fibrobacterales;Fibrobacteraceae;uncultured;	8	0	0
Bacteria;Fibrobacteres;Fibrobacteria;Fibrobacterales;MAT-CR-H6-H10;	4	0	0
Bacteria;Fibrobacteres;Fibrobacteria;Fibrobacterales;possible_family_01;	6	0	13
Bacteria;Fibrobacteres;Fibrobacteria;Fibrobacterales;SBXY-748;	0	0	1
Bacteria;Firmicutes;Bacilli;Bacillales;Alicyclobacillaceae;Tumebacillus;	3	1	0
Bacteria;Firmicutes;Bacilli;Bacillales;Bacillaceae;Anoxybacillus;	0	0	1
Bacteria;Firmicutes;Bacilli;Bacillales;Bacillaceae;Bacillus;	1	3	22
Bacteria;Firmicutes;Bacilli;Bacillales;Bacillaceae;Halolactibacillus;	0	0	2
Bacteria;Firmicutes;Bacilli;Bacillales;Bacillaceae;Lentibacillus;	0	0	1
Bacteria;Firmicutes;Bacilli;Bacillales;Bacillaceae;Oceanobacillus;	0	0	6
Bacteria;Firmicutes;Bacilli;Bacillales;Bacillaceae;Ornithinibacillus;	0	0	1
Bacteria;Firmicutes;Bacilli;Bacillales;Bacillaceae;Paucisalibacillus;	0	0	1
Bacteria;Firmicutes;Bacilli;Bacillales;Bacillaceae;Pseudogracilibacillus;	0	0	692
Bacteria;Firmicutes;Bacilli;Bacillales;Bacillaceae;Sinibacillus;	0	0	3
Bacteria;Firmicutes;Bacilli;Bacillales;Bacillaceae;uncultured;	0	0	81
Bacteria;Firmicutes;Bacilli;Bacillales;Bacillaceae;Ureibacillus;	0	0	1
Bacteria;Firmicutes;Bacilli;Bacillales;Bacillaceae;Virgibacillus;	0	4	38
Bacteria;Firmicutes;Bacilli;Bacillales;Bacillaceae;Vulcanibacillus;	0	0	1
Bacteria;Firmicutes;Bacilli;Bacillales;Family_XII;Exiguobacterium;	2	0	16
Bacteria;Firmicutes;Bacilli;Bacillales;Paenibacillaceae;	0	0	1
Bacteria;Firmicutes;Bacilli;Bacillales;Paenibacillaceae;Cohnella;	4	1	0
Bacteria;Firmicutes;Bacilli;Bacillales;Paenibacillaceae;Paenibacillus;	0	1	10
Bacteria;Firmicutes;Bacilli;Bacillales;Planococcaceae;	0	0	1
Bacteria;Firmicutes;Bacilli;Bacillales;Planococcaceae;Domibacillus;	0	0	1
Bacteria;Firmicutes;Bacilli;Bacillales;Planococcaceae;Jeotgalibacillus;	0	0	2
Bacteria;Firmicutes;Bacilli;Bacillales;Planococcaceae;Kurthia;	0	0	2
Bacteria;Firmicutes;Bacilli;Bacillales;Planococcaceae;Lysinibacillus;	0	0	3
Bacteria;Firmicutes;Bacilli;Bacillales;Planococcaceae;Solibacillus;	0	0	1
Bacteria;Firmicutes;Bacilli;Bacillales;Planococcaceae;Sporosarcina;	0	0	7
Bacteria;Firmicutes;Bacilli;Bacillales;Staphylococcaceae;Aliicoccus;	0	0	1
Bacteria;Firmicutes;Bacilli;Bacillales;Staphylococcaceae;Jeotgalicoccus;	0	0	451
Bacteria;Firmicutes;Bacilli;Bacillales;Staphylococcaceae;Staphylococcus;	1	1	44
Bacteria;Firmicutes;Bacilli;Bacillales;Thermoactinomycetaceae;Planifilum;	0	0	1
Bacteria;Firmicutes;Bacilli;Bacillales;Thermoactinomycetaceae;Shimazuella;	0	0	1
Bacteria;Firmicutes;Bacilli;Lactobacillales;Carnobacteriaceae;Atopostipes;	0	0	7
Bacteria;Firmicutes;Bacilli;Lactobacillales;Carnobacteriaceae;Carnobacterium;	0	0	53
Bacteria;Firmicutes;Bacilli;Lactobacillales;Carnobacteriaceae;Desemzia;	0	0	15
Bacteria;Firmicutes;Bacilli;Lactobacillales;Carnobacteriaceae;Trichococcus;	35	0	83
Bacteria;Firmicutes;Bacilli;Lactobacillales;Carnobacteriaceae;uncultured;	0	0	1
Bacteria;Firmicutes;Bacilli;Lactobacillales;Enterococcaceae;Enterococcus;	0	0	7
Bacteria;Firmicutes;Bacilli;Lactobacillales;Enterococcaceae;Vagococcus;	0	0	1
Bacteria;Firmicutes;Bacilli;Lactobacillales;Lactobacillaceae;Lactobacillus;	0	0	4
Bacteria;Firmicutes;Bacilli;Lactobacillales;Streptococcaceae;Streptococcus;	0	0	5
Bacteria;Firmicutes;Bacilli;Lactobacillales;Streptococcaceae;uncultured;	0	0	1
Bacteria;Firmicutes;Bacilli;RS-F29;	0	0	2
Bacteria;Firmicutes;Clostridia;Clostridiales;	0	0	3
Bacteria;Firmicutes;Clostridia;Clostridiales;Caldicoprobacteraceae;Caldicoprobacter;	0	0	1
Bacteria;Firmicutes;Clostridia;Clostridiales;Christensenellaceae;Christensenellaceae_R-7_group;	75	0	48
Bacteria;Firmicutes;Clostridia;Clostridiales;Christensenellaceae;uncultured;	0	0	11
Bacteria;Firmicutes;Clostridia;Clostridiales;Clostridiaceae_1;Candidatus_Arthromitus;	0	0	1
Bacteria;Firmicutes;Clostridia;Clostridiales;Clostridiaceae_1;Clostridium_sensu_stricto_1;	0	5	118
Bacteria;Firmicutes;Clostridia;Clostridiales;Clostridiaceae_1;Clostridium_sensu_stricto_11;	0	0	3
Bacteria;Firmicutes;Clostridia;Clostridiales;Clostridiaceae_1;Clostridium_sensu_stricto_12;	0	0	5
Bacteria;Firmicutes;Clostridia;Clostridiales;Clostridiaceae_1;Clostridium_sensu_stricto_13;	8	0	20
Bacteria;Firmicutes;Clostridia;Clostridiales;Clostridiaceae_1;Clostridium_sensu_stricto_14;	0	0	1
Bacteria;Firmicutes;Clostridia;Clostridiales;Clostridiaceae_1;Clostridium_sensu_stricto_3;	0	0	3
Bacteria;Firmicutes;Clostridia;Clostridiales;Clostridiaceae_1;Clostridium_sensu_stricto_6;	0	0	1
Bacteria;Firmicutes;Clostridia;Clostridiales;Clostridiaceae_1;Clostridium_sensu_stricto_8;	0	1	1
Bacteria;Firmicutes;Clostridia;Clostridiales;Clostridiaceae_1;Clostridium_sensu_stricto_9;	0	0	3
Bacteria;Firmicutes;Clostridia;Clostridiales;Clostridiaceae_1;Fonticella;	0	1	1
Bacteria;Firmicutes;Clostridia;Clostridiales;Clostridiaceae_1;Oxobacter;	0	2	0
Bacteria;Firmicutes;Clostridia;Clostridiales;Clostridiaceae_1;Sarcina;	0	0	35
Bacteria;Firmicutes;Clostridia;Clostridiales;Clostridiaceae_3;Clostridiisalibacter;	0	0	11
Bacteria;Firmicutes;Clostridia;Clostridiales;Clostridiales_vadinBB60_group;	0	0	2
Bacteria;Firmicutes;Clostridia;Clostridiales;Defluviitaleaceae;Defluviitaleaceae_UCG-011;	0	0	3
Bacteria;Firmicutes;Clostridia;Clostridiales;Family_XI;Gottschalkia;	0	0	226
Bacteria;Firmicutes;Clostridia;Clostridiales;Family_XI;Sedimentibacter;	0	0	1
Bacteria;Firmicutes;Clostridia;Clostridiales;Family_XI;uncultured;	0	1	0
Bacteria;Firmicutes;Clostridia;Clostridiales;Family_XII;Acidaminobacter;	0	0	21
Bacteria;Firmicutes;Clostridia;Clostridiales;Family_XII;Fusibacter;	0	0	6
Bacteria;Firmicutes;Clostridia;Clostridiales;Family_XIII;[Eubacterium]_brachy_group;	45	0	6
Bacteria;Firmicutes;Clostridia;Clostridiales;Family_XIII;Anaerovorax;	0	0	7
Bacteria;Firmicutes;Clostridia;Clostridiales;Family_XIII;uncultured;	0	0	3
Bacteria;Firmicutes;Clostridia;Clostridiales;Gracilibacteraceae;Lutispora;	0	1	1
Bacteria;Firmicutes;Clostridia;Clostridiales;Gracilibacteraceae;uncultured;	0	0	1
Bacteria;Firmicutes;Clostridia;Clostridiales;Heliobacteriaceae;Hydrogenispora;	0	3	7
Bacteria;Firmicutes;Clostridia;Clostridiales;JTB215;	0	0	1
Bacteria;Firmicutes;Clostridia;Clostridiales;Lachnospiraceae;	0	0	1
Bacteria;Firmicutes;Clostridia;Clostridiales;Lachnospiraceae;Anaerosporobacter;	9	0	0
Bacteria;Firmicutes;Clostridia;Clostridiales;Lachnospiraceae;Epulopiscium;	0	0	6
Bacteria;Firmicutes;Clostridia;Clostridiales;Lachnospiraceae;Fusicatenibacter;	0	0	1
Bacteria;Firmicutes;Clostridia;Clostridiales;Lachnospiraceae;Hespellia;	0	0	1
Bacteria;Firmicutes;Clostridia;Clostridiales;Lachnospiraceae;Incertae_Sedis;	0	0	1
Bacteria;Firmicutes;Clostridia;Clostridiales;Lachnospiraceae;Lachnoclostridium;	0	0	6
Bacteria;Firmicutes;Clostridia;Clostridiales;Lachnospiraceae;Lachnoclostridium_10;	0	0	1
Bacteria;Firmicutes;Clostridia;Clostridiales;Lachnospiraceae;Lachnoclostridium_5;	0	0	1
Bacteria;Firmicutes;Clostridia;Clostridiales;Lachnospiraceae;Lachnospiraceae_AC2044_group;	0	1	0
Bacteria;Firmicutes;Clostridia;Clostridiales;Lachnospiraceae;Lachnospiraceae_NC2004_group;	0	0	1
Bacteria;Firmicutes;Clostridia;Clostridiales;Lachnospiraceae;Lachnospiraceae_UCG-007;	0	13	0
Bacteria;Firmicutes;Clostridia;Clostridiales;Lachnospiraceae;Lachnotalea;	0	0	2
Bacteria;Firmicutes;Clostridia;Clostridiales;Lachnospiraceae;Mobilitalea;	0	0	14
Bacteria;Firmicutes;Clostridia;Clostridiales;Lachnospiraceae;Natranaerovirga;	0	0	1
Bacteria;Firmicutes;Clostridia;Clostridiales;Lachnospiraceae;Tyzzerella;	0	2	3
Bacteria;Firmicutes;Clostridia;Clostridiales;Lachnospiraceae;Tyzzerella_3;	0	1	1
Bacteria;Firmicutes;Clostridia;Clostridiales;Lachnospiraceae;uncultured;	4	0	5
Bacteria;Firmicutes;Clostridia;Clostridiales;MAT-CR-H4-C10;	0	0	1
Bacteria;Firmicutes;Clostridia;Clostridiales;P._palm_C-A_51;	0	0	169
Bacteria;Firmicutes;Clostridia;Clostridiales;Peptococcaceae;Desulfosporosinus;	48	2	11
Bacteria;Firmicutes;Clostridia;Clostridiales;Peptococcaceae;Desulfotomaculum;	0	0	1
Bacteria;Firmicutes;Clostridia;Clostridiales;Peptococcaceae;Thermincola;	0	1	0
Bacteria;Firmicutes;Clostridia;Clostridiales;Peptococcaceae;uncultured;	6	1	9
Bacteria;Firmicutes;Clostridia;Clostridiales;Peptostreptococcaceae;Intestinibacter;	13	5	8
Bacteria;Firmicutes;Clostridia;Clostridiales;Peptostreptococcaceae;Paraclostridium;	0	0	4
Bacteria;Firmicutes;Clostridia;Clostridiales;Peptostreptococcaceae;Peptoclostridium;	0	0	3
Bacteria;Firmicutes;Clostridia;Clostridiales;Peptostreptococcaceae;Romboutsia;	0	1	7
Bacteria;Firmicutes;Clostridia;Clostridiales;Peptostreptococcaceae;uncultured;	0	0	1
Bacteria;Firmicutes;Clostridia;Clostridiales;Ruminococcaceae;	0	0	5
Bacteria;Firmicutes;Clostridia;Clostridiales;Ruminococcaceae;[Eubacterium]_coprostanoligenes_group;	0	0	3
Bacteria;Firmicutes;Clostridia;Clostridiales;Ruminococcaceae;Acetivibrio;	0	0	7
Bacteria;Firmicutes;Clostridia;Clostridiales;Ruminococcaceae;Anaerobacterium;	0	1	1
Bacteria;Firmicutes;Clostridia;Clostridiales;Ruminococcaceae;Anaerotruncus;	0	0	1
Bacteria;Firmicutes;Clostridia;Clostridiales;Ruminococcaceae;Candidatus_Soleaferrea;	0	0	1
Bacteria;Firmicutes;Clostridia;Clostridiales;Ruminococcaceae;Caproiciproducens;	0	0	3
Bacteria;Firmicutes;Clostridia;Clostridiales;Ruminococcaceae;Ercella;	0	0	8
Bacteria;Firmicutes;Clostridia;Clostridiales;Ruminococcaceae;Papillibacter;	0	0	2
Bacteria;Firmicutes;Clostridia;Clostridiales;Ruminococcaceae;Pseudobacteroides;	0	0	1
Bacteria;Firmicutes;Clostridia;Clostridiales;Ruminococcaceae;Ruminiclostridium;	0	0	15
Bacteria;Firmicutes;Clostridia;Clostridiales;Ruminococcaceae;Ruminiclostridium_1;	39	9	44
Bacteria;Firmicutes;Clostridia;Clostridiales;Ruminococcaceae;Ruminiclostridium_5;	0	0	4
Bacteria;Firmicutes;Clostridia;Clostridiales;Ruminococcaceae;Ruminococcaceae_NK4A214_group;	0	0	6
Bacteria;Firmicutes;Clostridia;Clostridiales;Ruminococcaceae;Ruminococcaceae_UCG-002;	0	0	1
Bacteria;Firmicutes;Clostridia;Clostridiales;Ruminococcaceae;Ruminococcaceae_UCG-010;	0	0	3
Bacteria;Firmicutes;Clostridia;Clostridiales;Ruminococcaceae;Ruminococcaceae_UCG-012;	0	0	10
Bacteria;Firmicutes;Clostridia;Clostridiales;Ruminococcaceae;Ruminococcaceae_UCG-013;	0	0	2
Bacteria;Firmicutes;Clostridia;Clostridiales;Ruminococcaceae;Ruminococcaceae_UCG-014;	3	1	6
Bacteria;Firmicutes;Clostridia;Clostridiales;Ruminococcaceae;Saccharofermentans;	21	0	28
Bacteria;Firmicutes;Clostridia;Clostridiales;Ruminococcaceae;Sporobacter;	0	0	1
Bacteria;Firmicutes;Clostridia;Clostridiales;Ruminococcaceae;uncultured;	78	12	118
Bacteria;Firmicutes;Clostridia;Clostridiales;Syntrophomonadaceae;Syntrophomonas;	0	0	2
Bacteria;Firmicutes;Clostridia;Clostridiales;TSAC18;	0	0	1
Bacteria;Firmicutes;Clostridia;Halanaerobiales;ODP1230B8.23;	12	2	8
Bacteria;Firmicutes;Clostridia;Thermoanaerobacterales;Thermoanaerobacteraceae;Gelria;	0	0	8
Bacteria;Firmicutes;Erysipelotrichia;Erysipelotrichales;Erysipelotrichaceae;Breznakia;	0	0	1
Bacteria;Firmicutes;Erysipelotrichia;Erysipelotrichales;Erysipelotrichaceae;Erysipelatoclostridium;	0	0	3
Bacteria;Firmicutes;Erysipelotrichia;Erysipelotrichales;Erysipelotrichaceae;Erysipelothrix;	4	0	5
Bacteria;Firmicutes;Erysipelotrichia;Erysipelotrichales;Erysipelotrichaceae;Turicibacter;	0	0	4
Bacteria;Firmicutes;Erysipelotrichia;Erysipelotrichales;Erysipelotrichaceae;uncultured;	4	0	0
Bacteria;Firmicutes;Negativicutes;Selenomonadales;uncultured;	0	0	1
Bacteria;Firmicutes;Negativicutes;Selenomonadales;Veillonellaceae;Anaerospora;	31	0	1
Bacteria;Firmicutes;Negativicutes;Selenomonadales;Veillonellaceae;Dendrosporobacter;	0	0	1
Bacteria;Firmicutes;Negativicutes;Selenomonadales;Veillonellaceae;Pelosinus;	15	2	15
Bacteria;Firmicutes;Negativicutes;Selenomonadales;Veillonellaceae;Sporomusa;	3	0	1
Bacteria;Firmicutes;Negativicutes;Selenomonadales;Veillonellaceae;uncultured;	0	1	0
Bacteria;FL0428B-PF49;	0	0	1
Bacteria;Fusobacteria;Fusobacteriia;Fusobacteriales;Fusobacteriaceae;Cetobacterium;	0	0	1
Bacteria;Fusobacteria;Fusobacteriia;Fusobacteriales;Hados.Sed.Eubac.3;	0	0	3
Bacteria;Fusobacteria;Fusobacteriia;Fusobacteriales;Leptotrichiaceae;uncultured;	0	0	3
Bacteria;Gemmatimonadetes;BD2-11_terrestrial_group;	0	0	1
Bacteria;Gemmatimonadetes;Gemmatimonadetes;Gemmatimonadales;Gemmatimonadaceae;	0	1	0
Bacteria;Gemmatimonadetes;Gemmatimonadetes;Gemmatimonadales;Gemmatimonadaceae;Gemmatimonas;	4	1	8
Bacteria;Gemmatimonadetes;Gemmatimonadetes;Gemmatimonadales;Gemmatimonadaceae;uncultured;	63	10	11
Bacteria;Gemmatimonadetes;Longimicrobia;Longimicrobiales;Longimicrobiaceae;	0	0	1
Bacteria;Gemmatimonadetes;MD2902-B12;	0	0	2
Bacteria;Gemmatimonadetes;S0134_terrestrial_group;	0	1	0
Bacteria;Gracilibacteria;	0	1	2
Bacteria;Hydrogenedentes;	12	0	19
Bacteria;Ignavibacteriae;Ignavibacteria;Ignavibacteriales;BSV26;	2	4	33
Bacteria;Ignavibacteriae;Ignavibacteria;Ignavibacteriales;BSV40;	0	0	1
Bacteria;Ignavibacteriae;Ignavibacteria;Ignavibacteriales;Ignavibacteriaceae;Ignavibacterium;	1	0	8
Bacteria;Ignavibacteriae;Ignavibacteria;Ignavibacteriales;Ignavibacteriales_Incertae_Sedis;Melioribacter;	0	0	1
Bacteria;Ignavibacteriae;Ignavibacteria;Ignavibacteriales;IheB3-7;	0	0	5
Bacteria;Ignavibacteriae;Ignavibacteria;Ignavibacteriales;LD-RB-34;	9	0	7
Bacteria;Ignavibacteriae;Ignavibacteria;Ignavibacteriales;PHOS-HE36;	0	0	31
Bacteria;Ignavibacteriae;Ignavibacteria;Ignavibacteriales;SM1H02;	0	0	1
Bacteria;Ignavibacteriae;Ignavibacteria;Ignavibacteriales;SR-FBR-L83;	0	0	2
Bacteria;KSB3_(Modulibacteria);	1	0	0
Bacteria;Latescibacteria;	7	0	65
Bacteria;Latescibacteria;Latescibacteria_Incertae_Sedis;Unknown_Order;Unknown_Family;Candidatus_Latescibacter;	0	0	32
Bacteria;LCP-89;	0	0	16
Bacteria;Lentisphaerae;Lentisphaeria;Victivallales;pLW-89;	0	0	7
Bacteria;Lentisphaerae;Lentisphaeria;Victivallales;PRD18C08;	0	0	1
Bacteria;Lentisphaerae;Oligosphaeria;Oligosphaerales;MVP-94;	1	0	4
Bacteria;Marinimicrobia_(SAR406_clade);	0	0	1
Bacteria;Microgenomates;	0	0	1
Bacteria;Microgenomates;Candidatus_Amesbacteria;	19	0	2
Bacteria;Microgenomates;Candidatus_Beckwithbacteria;	6	0	16
Bacteria;Microgenomates;Candidatus_Collierbacteria;	32	4	9
Bacteria;Microgenomates;Candidatus_Daviesbacteria;	0	1	2
Bacteria;Microgenomates;Candidatus_Levybacteria;	99	1	12
Bacteria;Microgenomates;Candidatus_Pacebacteria;	56	2	18
Bacteria;Microgenomates;Candidatus_Roizmanbacteria;	41	1	36
Bacteria;Microgenomates;Candidatus_Shapirobacteria;	26	0	85
Bacteria;Microgenomates;Candidatus_Woesebacteria;	33	0	6
Bacteria;Nitrospinae;Belgica2005-10-ZG-3;	106	0	0
Bacteria;Nitrospinae;MD2896-B214;	0	0	1
Bacteria;Nitrospinae;MD2898-B26;	0	0	6
Bacteria;Nitrospinae;Nitrospinia;Nitrospinales;Nitrospinaceae;Nitrospina;	0	0	1
Bacteria;Nitrospirae;Nitrospira;Nitrospirales;0319-6A21;	10	0	0
Bacteria;Nitrospirae;Nitrospira;Nitrospirales;FW13;	2	0	0
Bacteria;Nitrospirae;Nitrospira;Nitrospirales;Nitrospiraceae;Candidatus_Magnetobacterium;	0	1	0
Bacteria;Nitrospirae;Nitrospira;Nitrospirales;Nitrospiraceae;Nitrospira;	13	8	1
Bacteria;Nitrospirae;Nitrospira;Nitrospirales;Nitrospiraceae;uncultured;	14	4	53
Bacteria;Nitrospirae;Nitrospira;Nitrospirales;Sh765B-TzT-35;	0	0	4
Bacteria;Omnitrophica;	24	4	94
Bacteria;Omnitrophica;Omnitrophica_Incertae_Sedis;Unknown_Order;Unknown_Family;Candidatus_Omnitrophus;	6	1	10
Bacteria;Parcubacteria;	1	4	18
Bacteria;Parcubacteria;Candidatus_Azambacteria;	5	0	0
Bacteria;Parcubacteria;Candidatus_Falkowbacteria;	1	0	0
Bacteria;Parcubacteria;Candidatus_Kuenenbacteria;	0	0	3
Bacteria;Parcubacteria;Candidatus_Magasanikbacteria;	2	0	0
Bacteria;PAUC34f;	0	0	5
Bacteria;Peregrinibacteria;Candidatus_Peribacteria;	0	0	1
Bacteria;Planctomycetes;BD7-11;	0	1	3
Bacteria;Planctomycetes;MBMPE71;	0	0	1
Bacteria;Planctomycetes;OM190;	16	2	1
Bacteria;Planctomycetes;Phycisphaerae;B103G10;	0	0	1
Bacteria;Planctomycetes;Phycisphaerae;CCM11a;	0	0	4
Bacteria;Planctomycetes;Phycisphaerae;CPla-3_termite_group;	0	0	4
Bacteria;Planctomycetes;Phycisphaerae;KCLunmb-38-53;	0	0	14
Bacteria;Planctomycetes;Phycisphaerae;mle1-8;	0	0	21
Bacteria;Planctomycetes;Phycisphaerae;MSB-3A7_sediment_group;	0	0	2
Bacteria;Planctomycetes;Phycisphaerae;MSBL9;	0	0	17
Bacteria;Planctomycetes;Phycisphaerae;ODP1230B30.09;	0	0	2
Bacteria;Planctomycetes;Phycisphaerae;Phycisphaerales;	0	0	1
Bacteria;Planctomycetes;Phycisphaerae;Phycisphaerales;08D2Z94_hypersaline_microbial_mat_group;	0	0	4
Bacteria;Planctomycetes;Phycisphaerae;Phycisphaerales;AKAU3564_sediment_group;	0	0	3
Bacteria;Planctomycetes;Phycisphaerae;Phycisphaerales;ODP1230B30.02_sediment_group;	0	0	1
Bacteria;Planctomycetes;Phycisphaerae;Phycisphaerales;Phycisphaeraceae;CL500-3;	0	3	2
Bacteria;Planctomycetes;Phycisphaerae;Phycisphaerales;Phycisphaeraceae;SM1A02;	18	43	1
Bacteria;Planctomycetes;Phycisphaerae;Phycisphaerales;Phycisphaeraceae;uncultured;	35	0	1
Bacteria;Planctomycetes;Phycisphaerae;Pla1_lineage;	1	0	25
Bacteria;Planctomycetes;Phycisphaerae;S15A-MN16;	8	0	20
Bacteria;Planctomycetes;Phycisphaerae;S-70;	0	1	5
Bacteria;Planctomycetes;Phycisphaerae;SHA-43;	0	0	3
Bacteria;Planctomycetes;Phycisphaerae;Tepidisphaerales;Tepidisphaeraceae;	15	5	10
Bacteria;Planctomycetes;Phycisphaerae;Tepidisphaerales;Tepidisphaeraceae;Tepidisphaera;	16	0	0
Bacteria;Planctomycetes;Pla3_lineage;	0	0	9
Bacteria;Planctomycetes;Pla4_lineage;	0	0	6
Bacteria;Planctomycetes;Planctomycetacia;Planctomycetales;Planctomycetaceae;Blastopirellula;	44	6	2
Bacteria;Planctomycetes;Planctomycetacia;Planctomycetales;Planctomycetaceae;Candidatus_Anammoximicrobium;	33	1	26
Bacteria;Planctomycetes;Planctomycetacia;Planctomycetales;Planctomycetaceae;Candidatus_Nostocoida;	0	4	0
Bacteria;Planctomycetes;Planctomycetacia;Planctomycetales;Planctomycetaceae;Gemmata;	335	38	1
Bacteria;Planctomycetes;Planctomycetacia;Planctomycetales;Planctomycetaceae;Isosphaera;	7	4	0
Bacteria;Planctomycetes;Planctomycetacia;Planctomycetales;Planctomycetaceae;Pir1_lineage;	0	1	11
Bacteria;Planctomycetes;Planctomycetacia;Planctomycetales;Planctomycetaceae;Pir2_lineage;	0	1	7
Bacteria;Planctomycetes;Planctomycetacia;Planctomycetales;Planctomycetaceae;Pir3_lineage;	7	0	2
Bacteria;Planctomycetes;Planctomycetacia;Planctomycetales;Planctomycetaceae;Pir4_lineage;	32	1	52
Bacteria;Planctomycetes;Planctomycetacia;Planctomycetales;Planctomycetaceae;Pirellula;	286	14	11
Bacteria;Planctomycetes;Planctomycetacia;Planctomycetales;Planctomycetaceae;Planctomyces;	210	12	9
Bacteria;Planctomycetes;Planctomycetacia;Planctomycetales;Planctomycetaceae;Rhodopirellula;	0	0	8
Bacteria;Planctomycetes;Planctomycetacia;Planctomycetales;Planctomycetaceae;Schlesneria;	0	1	1
Bacteria;Planctomycetes;Planctomycetacia;Planctomycetales;Planctomycetaceae;Singulisphaera;	153	6	1
Bacteria;Planctomycetes;Planctomycetacia;Planctomycetales;Planctomycetaceae;uncultured;	1561	64	147
Bacteria;Planctomycetes;Planctomycetacia;Planctomycetales;Planctomycetaceae;Zavarzinella;	0	2	0
Bacteria;Planctomycetes;vadinHA49;	5	0	7
Bacteria;Proteobacteria;Alphaproteobacteria;Alphaproteobacteria_Incertae_Sedis;uncultured;	0	0	4
Bacteria;Proteobacteria;Alphaproteobacteria;Alphaproteobacteria_Incertae_Sedis;Unknown_Family;uncultured;	0	0	1
Bacteria;Proteobacteria;Alphaproteobacteria;Caulobacterales;Caulobacteraceae;Asticcacaulis;	0	1	0
Bacteria;Proteobacteria;Alphaproteobacteria;Caulobacterales;Caulobacteraceae;Brevundimonas;	18	0	3
Bacteria;Proteobacteria;Alphaproteobacteria;Caulobacterales;Caulobacteraceae;Caulobacter;	6	0	3
Bacteria;Proteobacteria;Alphaproteobacteria;Caulobacterales;Caulobacteraceae;Phenylobacterium;	0	0	2
Bacteria;Proteobacteria;Alphaproteobacteria;Caulobacterales;Caulobacteraceae;uncultured;	0	1	0
Bacteria;Proteobacteria;Alphaproteobacteria;Caulobacterales;Hyphomonadaceae;Hirschia;	16	0	1
Bacteria;Proteobacteria;Alphaproteobacteria;Caulobacterales;Hyphomonadaceae;Hyphomonas;	63	0	8
Bacteria;Proteobacteria;Alphaproteobacteria;Caulobacterales;Hyphomonadaceae;uncultured;	30	1	7
Bacteria;Proteobacteria;Alphaproteobacteria;Caulobacterales;Hyphomonadaceae;Woodsholea;	11	3	4
Bacteria;Proteobacteria;Alphaproteobacteria;E6aD10;	0	0	2
Bacteria;Proteobacteria;Alphaproteobacteria;Emcibacterales;Emcibacteraceae;Emcibacter;	0	0	1
Bacteria;Proteobacteria;Alphaproteobacteria;Rhizobiales;A0839;	34	2	7
Bacteria;Proteobacteria;Alphaproteobacteria;Rhizobiales;alphaI_cluster;	2	1	5
Bacteria;Proteobacteria;Alphaproteobacteria;Rhizobiales;BCf3-20;	0	1	1
Bacteria;Proteobacteria;Alphaproteobacteria;Rhizobiales;Bradyrhizobiaceae;Afipia;	0	0	1
Bacteria;Proteobacteria;Alphaproteobacteria;Rhizobiales;Bradyrhizobiaceae;Bradyrhizobium;	21	0	5
Bacteria;Proteobacteria;Alphaproteobacteria;Rhizobiales;Bradyrhizobiaceae;Nitrobacter;	0	0	1
Bacteria;Proteobacteria;Alphaproteobacteria;Rhizobiales;Bradyrhizobiaceae;Rhodoblastus;	0	0	1
Bacteria;Proteobacteria;Alphaproteobacteria;Rhizobiales;Bradyrhizobiaceae;Rhodopseudomonas;	0	0	10
Bacteria;Proteobacteria;Alphaproteobacteria;Rhizobiales;Bradyrhizobiaceae;uncultured;	0	0	1
Bacteria;Proteobacteria;Alphaproteobacteria;Rhizobiales;Brucellaceae;Ochrobactrum;	18	0	0
Bacteria;Proteobacteria;Alphaproteobacteria;Rhizobiales;FukuN57;	0	0	1
Bacteria;Proteobacteria;Alphaproteobacteria;Rhizobiales;Hyphomicrobiaceae;Ancalomicrobium;	0	0	1
Bacteria;Proteobacteria;Alphaproteobacteria;Rhizobiales;Hyphomicrobiaceae;Devosia;	20	0	1
Bacteria;Proteobacteria;Alphaproteobacteria;Rhizobiales;Hyphomicrobiaceae;Filomicrobium;	0	0	1
Bacteria;Proteobacteria;Alphaproteobacteria;Rhizobiales;Hyphomicrobiaceae;Hyphomicrobium;	82	1	52
Bacteria;Proteobacteria;Alphaproteobacteria;Rhizobiales;Hyphomicrobiaceae;Pedomicrobium;	41	1	4
Bacteria;Proteobacteria;Alphaproteobacteria;Rhizobiales;Hyphomicrobiaceae;Pelagibacterium;	0	1	0
Bacteria;Proteobacteria;Alphaproteobacteria;Rhizobiales;Hyphomicrobiaceae;Rhodomicrobium;	0	0	3
Bacteria;Proteobacteria;Alphaproteobacteria;Rhizobiales;Hyphomicrobiaceae;Rhodoplanes;	11	0	3
Bacteria;Proteobacteria;Alphaproteobacteria;Rhizobiales;Hyphomicrobiaceae;uncultured;	0	0	1
Bacteria;Proteobacteria;Alphaproteobacteria;Rhizobiales;JG34-KF-361;	1	0	0
Bacteria;Proteobacteria;Alphaproteobacteria;Rhizobiales;JG35-K1-AG5;	0	6	16
Bacteria;Proteobacteria;Alphaproteobacteria;Rhizobiales;KF-JG30-B3;	0	2	0
Bacteria;Proteobacteria;Alphaproteobacteria;Rhizobiales;Methylobacteriaceae;	4	0	0
Bacteria;Proteobacteria;Alphaproteobacteria;Rhizobiales;Methylobacteriaceae;Meganema;	0	2	2
Bacteria;Proteobacteria;Alphaproteobacteria;Rhizobiales;Methylobacteriaceae;Methylobacterium;	0	1	1
Bacteria;Proteobacteria;Alphaproteobacteria;Rhizobiales;Methylobacteriaceae;uncultured;	0	2	1
Bacteria;Proteobacteria;Alphaproteobacteria;Rhizobiales;Methylocystaceae;	0	2	0
Bacteria;Proteobacteria;Alphaproteobacteria;Rhizobiales;Methylocystaceae;Methylocystis;	0	1	8
Bacteria;Proteobacteria;Alphaproteobacteria;Rhizobiales;Methylocystaceae;Methylosinus;	0	0	1
Bacteria;Proteobacteria;Alphaproteobacteria;Rhizobiales;MNG7;	33	2	11
Bacteria;Proteobacteria;Alphaproteobacteria;Rhizobiales;Phyllobacteriaceae;Mesorhizobium;	6	0	2
Bacteria;Proteobacteria;Alphaproteobacteria;Rhizobiales;Phyllobacteriaceae;Nitratireductor;	0	0	1
Bacteria;Proteobacteria;Alphaproteobacteria;Rhizobiales;Phyllobacteriaceae;uncultured;	17	3	0
Bacteria;Proteobacteria;Alphaproteobacteria;Rhizobiales;Rhizobiaceae;Rhizobium;	3	0	2
Bacteria;Proteobacteria;Alphaproteobacteria;Rhizobiales;Rhizobiaceae;Shinella;	1	0	2
Bacteria;Proteobacteria;Alphaproteobacteria;Rhizobiales;Rhizobiales_Incertae_Sedis;Bauldia;	0	1	3
Bacteria;Proteobacteria;Alphaproteobacteria;Rhizobiales;Rhizobiales_Incertae_Sedis;Phreatobacter;	0	1	0
Bacteria;Proteobacteria;Alphaproteobacteria;Rhizobiales;Rhizobiales_Incertae_Sedis;Rhizomicrobium;	0	0	2
Bacteria;Proteobacteria;Alphaproteobacteria;Rhizobiales;Rhodobiaceae;uncultured;	1	0	1
Bacteria;Proteobacteria;Alphaproteobacteria;Rhizobiales;Roseiarcaceae;Roseiarcus;	5	0	0
Bacteria;Proteobacteria;Alphaproteobacteria;Rhizobiales;uncultured;	0	0	1
Bacteria;Proteobacteria;Alphaproteobacteria;Rhizobiales;Xanthobacteraceae;Pseudolabrys;	3	1	1
Bacteria;Proteobacteria;Alphaproteobacteria;Rhizobiales;Xanthobacteraceae;uncultured;	0	1	0
Bacteria;Proteobacteria;Alphaproteobacteria;Rhizobiales;Xanthobacteraceae;Variibacter;	16	5	6
Bacteria;Proteobacteria;Alphaproteobacteria;Rhodobacterales;Rhodobacteraceae;	0	0	1
Bacteria;Proteobacteria;Alphaproteobacteria;Rhodobacterales;Rhodobacteraceae;Amaricoccus;	0	1	2
Bacteria;Proteobacteria;Alphaproteobacteria;Rhodobacterales;Rhodobacteraceae;Cereibacter;	1	2	1
Bacteria;Proteobacteria;Alphaproteobacteria;Rhodobacterales;Rhodobacteraceae;Defluviimonas;	0	3	1
Bacteria;Proteobacteria;Alphaproteobacteria;Rhodobacterales;Rhodobacteraceae;Donghicola;	0	0	2
Bacteria;Proteobacteria;Alphaproteobacteria;Rhodobacterales;Rhodobacteraceae;Gemmobacter;	8	3	3
Bacteria;Proteobacteria;Alphaproteobacteria;Rhodobacterales;Rhodobacteraceae;Ketogulonicigenium;	0	0	3
Bacteria;Proteobacteria;Alphaproteobacteria;Rhodobacterales;Rhodobacteraceae;Oceanicola;	0	0	6
Bacteria;Proteobacteria;Alphaproteobacteria;Rhodobacterales;Rhodobacteraceae;Paracoccus;	0	0	9
Bacteria;Proteobacteria;Alphaproteobacteria;Rhodobacterales;Rhodobacteraceae;Pseudorhodobacter;	3	0	0
Bacteria;Proteobacteria;Alphaproteobacteria;Rhodobacterales;Rhodobacteraceae;Rhodobaca;	0	0	2
Bacteria;Proteobacteria;Alphaproteobacteria;Rhodobacterales;Rhodobacteraceae;Rhodobacter;	516	28	194
Bacteria;Proteobacteria;Alphaproteobacteria;Rhodobacterales;Rhodobacteraceae;Rhodovulum;	0	0	5
Bacteria;Proteobacteria;Alphaproteobacteria;Rhodobacterales;Rhodobacteraceae;Rubellimicrobium;	75	0	2
Bacteria;Proteobacteria;Alphaproteobacteria;Rhodobacterales;Rhodobacteraceae;Rubribacterium;	0	0	1
Bacteria;Proteobacteria;Alphaproteobacteria;Rhodobacterales;Rhodobacteraceae;Sulfitobacter;	0	0	1
Bacteria;Proteobacteria;Alphaproteobacteria;Rhodobacterales;Rhodobacteraceae;Tabrizicola;	144	4	42
Bacteria;Proteobacteria;Alphaproteobacteria;Rhodobacterales;Rhodobacteraceae;Thioclava;	0	0	6
Bacteria;Proteobacteria;Alphaproteobacteria;Rhodobacterales;Rhodobacteraceae;Tropicimonas;	3	1	0
Bacteria;Proteobacteria;Alphaproteobacteria;Rhodobacterales;Rhodobacteraceae;uncultured;	50	1	20
Bacteria;Proteobacteria;Alphaproteobacteria;Rhodospirillales;Acetobacteraceae;Acidiphilium;	0	0	1
Bacteria;Proteobacteria;Alphaproteobacteria;Rhodospirillales;Acetobacteraceae;Acidocella;	4	0	0
Bacteria;Proteobacteria;Alphaproteobacteria;Rhodospirillales;Acetobacteraceae;Roseomonas;	13	2	5
Bacteria;Proteobacteria;Alphaproteobacteria;Rhodospirillales;Acetobacteraceae;uncultured;	0	0	3
Bacteria;Proteobacteria;Alphaproteobacteria;Rhodospirillales;I-10;	8	1	2
Bacteria;Proteobacteria;Alphaproteobacteria;Rhodospirillales;JG37-AG-20;	3	0	0
Bacteria;Proteobacteria;Alphaproteobacteria;Rhodospirillales;MND8;	0	0	1
Bacteria;Proteobacteria;Alphaproteobacteria;Rhodospirillales;Rhodospirillaceae;Defluviicoccus;	0	0	2
Bacteria;Proteobacteria;Alphaproteobacteria;Rhodospirillales;Rhodospirillaceae;Dongia;	0	0	1
Bacteria;Proteobacteria;Alphaproteobacteria;Rhodospirillales;Rhodospirillaceae;Magnetovibrio;	0	0	1
Bacteria;Proteobacteria;Alphaproteobacteria;Rhodospirillales;Rhodospirillaceae;Skermanella;	0	0	1
Bacteria;Proteobacteria;Alphaproteobacteria;Rhodospirillales;Rhodospirillaceae;uncultured;	14	0	6
Bacteria;Proteobacteria;Alphaproteobacteria;Rhodospirillales;Rhodospirillales_Incertae_Sedis;Candidatus_Alysiosphaera;	0	2	0
Bacteria;Proteobacteria;Alphaproteobacteria;Rhodospirillales;Rhodospirillales_Incertae_Sedis;Reyranella;	5	1	1
Bacteria;Proteobacteria;Alphaproteobacteria;Rickettsiales;[Caedibacter]_caryophilus_group;	5	0	0
Bacteria;Proteobacteria;Alphaproteobacteria;Rickettsiales;LWSR-14;	1	0	0
Bacteria;Proteobacteria;Alphaproteobacteria;Rickettsiales;Mitochondria;	50	1	5
Bacteria;Proteobacteria;Alphaproteobacteria;Rickettsiales;Rickettsiaceae;uncultured;	6	0	1
Bacteria;Proteobacteria;Alphaproteobacteria;Rickettsiales;SM2D12;	0	2	1
Bacteria;Proteobacteria;Alphaproteobacteria;Rickettsiales;TK34;	0	0	1
Bacteria;Proteobacteria;Alphaproteobacteria;SAR11_clade;LD12_freshwater_group;	0	0	1
Bacteria;Proteobacteria;Alphaproteobacteria;Sphingomonadales;AKIW852;	4	0	0
Bacteria;Proteobacteria;Alphaproteobacteria;Sphingomonadales;Erythrobacteraceae;Altererythrobacter;	0	2	9
Bacteria;Proteobacteria;Alphaproteobacteria;Sphingomonadales;Erythrobacteraceae;Erythrobacter;	2	0	2
Bacteria;Proteobacteria;Alphaproteobacteria;Sphingomonadales;Erythrobacteraceae;Porphyrobacter;	19	1	3
Bacteria;Proteobacteria;Alphaproteobacteria;Sphingomonadales;Erythrobacteraceae;uncultured;	0	2	0
Bacteria;Proteobacteria;Alphaproteobacteria;Sphingomonadales;JG34-KF-161;	0	0	1
Bacteria;Proteobacteria;Alphaproteobacteria;Sphingomonadales;M05-Pitesti;	7	0	0
Bacteria;Proteobacteria;Alphaproteobacteria;Sphingomonadales;Sphingomonadaceae;Novosphingobium;	62	9	6
Bacteria;Proteobacteria;Alphaproteobacteria;Sphingomonadales;Sphingomonadaceae;Polymorphobacter;	10	2	0
Bacteria;Proteobacteria;Alphaproteobacteria;Sphingomonadales;Sphingomonadaceae;Sandaracinobacter;	17	0	0
Bacteria;Proteobacteria;Alphaproteobacteria;Sphingomonadales;Sphingomonadaceae;Sandarakinorhabdus;	5	0	0
Bacteria;Proteobacteria;Alphaproteobacteria;Sphingomonadales;Sphingomonadaceae;Sphingomonas;	60	1	3
Bacteria;Proteobacteria;Alphaproteobacteria;Sphingomonadales;Sphingomonadaceae;Sphingopyxis;	13	2	4
Bacteria;Proteobacteria;Alphaproteobacteria;Sphingomonadales;Sphingomonadaceae;uncultured;	3	1	0
Bacteria;Proteobacteria;Alphaproteobacteria;Sphingomonadales;Sphingomonadaceae;Zymomonas;	0	0	1
Bacteria;Proteobacteria;Alphaproteobacteria;Sphingomonadales;SWB04;	42	0	0
Bacteria;Proteobacteria;ARKICE-90;	2	0	0
Bacteria;Proteobacteria;Betaproteobacteria;B1-7BS;	3	0	0
Bacteria;Proteobacteria;Betaproteobacteria;Betaproteobacteria_Incertae_Sedis;Unknown_Family;Chitinivorax;	16	0	0
Bacteria;Proteobacteria;Betaproteobacteria;Burkholderiales;Alcaligenaceae;Achromobacter;	0	0	1
Bacteria;Proteobacteria;Betaproteobacteria;Burkholderiales;Alcaligenaceae;GKS98_freshwater_group;	29	0	0
Bacteria;Proteobacteria;Betaproteobacteria;Burkholderiales;Alcaligenaceae;MWH-UniP1_aquatic_group;	0	0	1
Bacteria;Proteobacteria;Betaproteobacteria;Burkholderiales;Alcaligenaceae;uncultured;	7	2	1
Bacteria;Proteobacteria;Betaproteobacteria;Burkholderiales;Burkholderiaceae;Burkholderia-Paraburkholderia;	18	0	1
Bacteria;Proteobacteria;Betaproteobacteria;Burkholderiales;Burkholderiaceae;Chitinimonas;	11	0	0
Bacteria;Proteobacteria;Betaproteobacteria;Burkholderiales;Burkholderiaceae;Cupriavidus;	18	0	0
Bacteria;Proteobacteria;Betaproteobacteria;Burkholderiales;Burkholderiaceae;Lautropia;	0	2	4
Bacteria;Proteobacteria;Betaproteobacteria;Burkholderiales;Burkholderiaceae;Limnobacter;	0	0	1
Bacteria;Proteobacteria;Betaproteobacteria;Burkholderiales;Burkholderiales_Incertae_Sedis;Thiomonas;	0	0	1
Bacteria;Proteobacteria;Betaproteobacteria;Burkholderiales;Comamonadaceae;	0	0	20
Bacteria;Proteobacteria;Betaproteobacteria;Burkholderiales;Comamonadaceae;Acidovorax;	1	0	0
Bacteria;Proteobacteria;Betaproteobacteria;Burkholderiales;Comamonadaceae;Aquabacterium;	24	2	2
Bacteria;Proteobacteria;Betaproteobacteria;Burkholderiales;Comamonadaceae;Aquincola;	0	0	1
Bacteria;Proteobacteria;Betaproteobacteria;Burkholderiales;Comamonadaceae;BAL58_marine_group;	0	3	0
Bacteria;Proteobacteria;Betaproteobacteria;Burkholderiales;Comamonadaceae;Brachymonas;	0	0	2
Bacteria;Proteobacteria;Betaproteobacteria;Burkholderiales;Comamonadaceae;Candidatus_Symbiobacter;	15	0	1
Bacteria;Proteobacteria;Betaproteobacteria;Burkholderiales;Comamonadaceae;Comamonas;	42	2	0
Bacteria;Proteobacteria;Betaproteobacteria;Burkholderiales;Comamonadaceae;Corticibacter;	0	0	1
Bacteria;Proteobacteria;Betaproteobacteria;Burkholderiales;Comamonadaceae;Hydrogenophaga;	39	3	13
Bacteria;Proteobacteria;Betaproteobacteria;Burkholderiales;Comamonadaceae;Ideonella;	1	1	0
Bacteria;Proteobacteria;Betaproteobacteria;Burkholderiales;Comamonadaceae;Inhella;	31	0	1
Bacteria;Proteobacteria;Betaproteobacteria;Burkholderiales;Comamonadaceae;Leptothrix;	83	0	1
Bacteria;Proteobacteria;Betaproteobacteria;Burkholderiales;Comamonadaceae;Limnohabitans;	26	0	15
Bacteria;Proteobacteria;Betaproteobacteria;Burkholderiales;Comamonadaceae;Methylibium;	0	9	0
Bacteria;Proteobacteria;Betaproteobacteria;Burkholderiales;Comamonadaceae;Pelomonas;	0	0	1
Bacteria;Proteobacteria;Betaproteobacteria;Burkholderiales;Comamonadaceae;Polaromonas;	0	0	1
Bacteria;Proteobacteria;Betaproteobacteria;Burkholderiales;Comamonadaceae;Pseudorhodoferax;	0	0	2
Bacteria;Proteobacteria;Betaproteobacteria;Burkholderiales;Comamonadaceae;Rhizobacter;	70	7	2
Bacteria;Proteobacteria;Betaproteobacteria;Burkholderiales;Comamonadaceae;Rhodoferax;	18	6	4
Bacteria;Proteobacteria;Betaproteobacteria;Burkholderiales;Comamonadaceae;Simplicispira;	11	0	0
Bacteria;Proteobacteria;Betaproteobacteria;Burkholderiales;Comamonadaceae;Tepidicella;	0	0	1
Bacteria;Proteobacteria;Betaproteobacteria;Burkholderiales;Comamonadaceae;Tepidimonas;	19	0	0
Bacteria;Proteobacteria;Betaproteobacteria;Burkholderiales;Comamonadaceae;uncultured;	48	9	17
Bacteria;Proteobacteria;Betaproteobacteria;Burkholderiales;Comamonadaceae;Variovorax;	2	0	2
Bacteria;Proteobacteria;Betaproteobacteria;Burkholderiales;Comamonadaceae;Xylophilus;	21	0	0
Bacteria;Proteobacteria;Betaproteobacteria;Burkholderiales;Oxalobacteraceae;	0	0	3
Bacteria;Proteobacteria;Betaproteobacteria;Burkholderiales;Oxalobacteraceae;Duganella;	0	0	1
Bacteria;Proteobacteria;Betaproteobacteria;Burkholderiales;Oxalobacteraceae;Herminiimonas;	7	0	0
Bacteria;Proteobacteria;Betaproteobacteria;Burkholderiales;Oxalobacteraceae;Janthinobacterium;	0	0	2
Bacteria;Proteobacteria;Betaproteobacteria;Burkholderiales;Oxalobacteraceae;Massilia;	0	0	7
Bacteria;Proteobacteria;Betaproteobacteria;Burkholderiales;Oxalobacteraceae;uncultured;	1	0	12
Bacteria;Proteobacteria;Betaproteobacteria;Burkholderiales;Oxalobacteraceae;Undibacterium;	0	1	0
Bacteria;Proteobacteria;Betaproteobacteria;Burkholderiales;s3t2d-1089;	8	0	0
Bacteria;Proteobacteria;Betaproteobacteria;Hydrogenophilales;Hydrogenophilaceae;Ferritrophicum;	14	0	0
Bacteria;Proteobacteria;Betaproteobacteria;Hydrogenophilales;Hydrogenophilaceae;Thiobacillus;	128	1	15
Bacteria;Proteobacteria;Betaproteobacteria;Hydrogenophilales;Hydrogenophilaceae;uncultured;	0	0	10
Bacteria;Proteobacteria;Betaproteobacteria;Methylophilales;Methylophilaceae;Methylotenera;	12	0	21
Bacteria;Proteobacteria;Betaproteobacteria;Methylophilales;Methylophilaceae;uncultured;	6	3	7
Bacteria;Proteobacteria;Betaproteobacteria;Neisseriales;Neisseriaceae;Deefgea;	7	0	0
Bacteria;Proteobacteria;Betaproteobacteria;Neisseriales;Neisseriaceae;Formivibrio;	0	0	1
Bacteria;Proteobacteria;Betaproteobacteria;Neisseriales;Neisseriaceae;Leeia;	8	0	0
Bacteria;Proteobacteria;Betaproteobacteria;Neisseriales;Neisseriaceae;uncultured;	0	0	1
Bacteria;Proteobacteria;Betaproteobacteria;Nitrosomonadales;Gallionellaceae;Candidatus_Nitrotoga;	13	0	1
Bacteria;Proteobacteria;Betaproteobacteria;Nitrosomonadales;Gallionellaceae;Gallionella;	14	0	0
Bacteria;Proteobacteria;Betaproteobacteria;Nitrosomonadales;Gallionellaceae;Sideroxydans;	14	3	0
Bacteria;Proteobacteria;Betaproteobacteria;Nitrosomonadales;Gallionellaceae;uncultured;	29	0	0
Bacteria;Proteobacteria;Betaproteobacteria;Nitrosomonadales;Nitrosomonadaceae;Candidatus_Branchiomonas;	0	0	5
Bacteria;Proteobacteria;Betaproteobacteria;Nitrosomonadales;Nitrosomonadaceae;Nitrosomonas;	0	0	1
Bacteria;Proteobacteria;Betaproteobacteria;Nitrosomonadales;Nitrosomonadaceae;uncultured;	93	24	21
Bacteria;Proteobacteria;Betaproteobacteria;oca12;	0	0	1
Bacteria;Proteobacteria;Betaproteobacteria;Rhodocyclales;Rhodocyclaceae;12up;	0	0	1
Bacteria;Proteobacteria;Betaproteobacteria;Rhodocyclales;Rhodocyclaceae;Azospira;	6	0	0
Bacteria;Proteobacteria;Betaproteobacteria;Rhodocyclales;Rhodocyclaceae;Azovibrio;	0	0	1
Bacteria;Proteobacteria;Betaproteobacteria;Rhodocyclales;Rhodocyclaceae;Candidatus_Accumulibacter;	34	2	7
Bacteria;Proteobacteria;Betaproteobacteria;Rhodocyclales;Rhodocyclaceae;Dechloromonas;	0	0	1
Bacteria;Proteobacteria;Betaproteobacteria;Rhodocyclales;Rhodocyclaceae;Denitratisoma;	1	0	2
Bacteria;Proteobacteria;Betaproteobacteria;Rhodocyclales;Rhodocyclaceae;Ferribacterium;	13	0	0
Bacteria;Proteobacteria;Betaproteobacteria;Rhodocyclales;Rhodocyclaceae;Methyloversatilis;	3	0	22
Bacteria;Proteobacteria;Betaproteobacteria;Rhodocyclales;Rhodocyclaceae;Propionivibrio;	0	0	8
Bacteria;Proteobacteria;Betaproteobacteria;Rhodocyclales;Rhodocyclaceae;Sterolibacterium;	15	0	0
Bacteria;Proteobacteria;Betaproteobacteria;Rhodocyclales;Rhodocyclaceae;Sulfuritalea;	31	1	0
Bacteria;Proteobacteria;Betaproteobacteria;Rhodocyclales;Rhodocyclaceae;Uliginosibacterium;	0	0	1
Bacteria;Proteobacteria;Betaproteobacteria;Rhodocyclales;Rhodocyclaceae;uncultured;	19	7	5
Bacteria;Proteobacteria;Betaproteobacteria;SC-I-84;	26	10	9
Bacteria;Proteobacteria;Betaproteobacteria;TRA3-20;	26	2	2
Bacteria;Proteobacteria;Deltaproteobacteria;43F-1404R;	0	2	8
Bacteria;Proteobacteria;Deltaproteobacteria;Bdellovibrionales;Bacteriovoracaceae;Deferrisoma;	18	2	0
Bacteria;Proteobacteria;Deltaproteobacteria;Bdellovibrionales;Bacteriovoracaceae;Peredibacter;	7	0	3
Bacteria;Proteobacteria;Deltaproteobacteria;Bdellovibrionales;Bacteriovoracaceae;uncultured;	1	0	23
Bacteria;Proteobacteria;Deltaproteobacteria;Bdellovibrionales;Bdellovibrionaceae;Bdellovibrio;	13	4	2
Bacteria;Proteobacteria;Deltaproteobacteria;Bdellovibrionales;Bdellovibrionaceae;OM27_clade;	26	2	1
Bacteria;Proteobacteria;Deltaproteobacteria;Bradymonadales;	13	2	4
Bacteria;Proteobacteria;Deltaproteobacteria;Deltaproteobacteria_Incertae_Sedis;Syntrophorhabdaceae;Syntrophorhabdus;	13	0	50
Bacteria;Proteobacteria;Deltaproteobacteria;Desulfarculales;Desulfarculaceae;Desulfatiglans;	0	0	68
Bacteria;Proteobacteria;Deltaproteobacteria;Desulfarculales;Desulfarculaceae;uncultured;	4	0	1
Bacteria;Proteobacteria;Deltaproteobacteria;Desulfobacterales;Desulfobacteraceae;Desulfatirhabdium;	191	1	45
Bacteria;Proteobacteria;Deltaproteobacteria;Desulfobacterales;Desulfobacteraceae;Desulfatitalea;	0	1	4
Bacteria;Proteobacteria;Deltaproteobacteria;Desulfobacterales;Desulfobacteraceae;Desulfobacterium;	0	0	7
Bacteria;Proteobacteria;Deltaproteobacteria;Desulfobacterales;Desulfobacteraceae;Desulfococcus;	8	0	5
Bacteria;Proteobacteria;Deltaproteobacteria;Desulfobacterales;Desulfobacteraceae;Desulfosarcina;	6	0	4
Bacteria;Proteobacteria;Deltaproteobacteria;Desulfobacterales;Desulfobacteraceae;SEEP-SRB1;	0	0	3
Bacteria;Proteobacteria;Deltaproteobacteria;Desulfobacterales;Desulfobacteraceae;Sva0081_sediment_group;	10	7	46
Bacteria;Proteobacteria;Deltaproteobacteria;Desulfobacterales;Desulfobacteraceae;uncultured;	31	0	26
Bacteria;Proteobacteria;Deltaproteobacteria;Desulfobacterales;Desulfobulbaceae;[Desulfobacterium]_catecholicum_group;	372	1	67
Bacteria;Proteobacteria;Deltaproteobacteria;Desulfobacterales;Desulfobulbaceae;Desulfobulbus;	57	1	13
Bacteria;Proteobacteria;Deltaproteobacteria;Desulfobacterales;Desulfobulbaceae;Desulfocapsa;	14	0	16
Bacteria;Proteobacteria;Deltaproteobacteria;Desulfobacterales;Desulfobulbaceae;Desulfopila;	16	0	0
Bacteria;Proteobacteria;Deltaproteobacteria;Desulfobacterales;Desulfobulbaceae;Desulfurivibrio;	11	0	1
Bacteria;Proteobacteria;Deltaproteobacteria;Desulfobacterales;Desulfobulbaceae;SEEP-SRB2;	0	0	1
Bacteria;Proteobacteria;Deltaproteobacteria;Desulfobacterales;Desulfobulbaceae;uncultured;	205	0	52
Bacteria;Proteobacteria;Deltaproteobacteria;Desulfovibrionales;Desulfohalobiaceae;Desulfonatronospira;	0	0	1
Bacteria;Proteobacteria;Deltaproteobacteria;Desulfovibrionales;Desulfohalobiaceae;Desulfovermiculus;	0	0	1
Bacteria;Proteobacteria;Deltaproteobacteria;Desulfovibrionales;Desulfomicrobiaceae;Desulfomicrobium;	0	0	8
Bacteria;Proteobacteria;Deltaproteobacteria;Desulfovibrionales;Desulfovibrionaceae;Desulfovibrio;	1	0	10
Bacteria;Proteobacteria;Deltaproteobacteria;Desulfurellales;Desulfurellaceae;H16;	12	9	2
Bacteria;Proteobacteria;Deltaproteobacteria;Desulfurellales;Desulfurellaceae;SPG12-401-411-B5;	0	0	2
Bacteria;Proteobacteria;Deltaproteobacteria;Desulfuromonadales;Desulfuromonadaceae;Desulfuromonas;	0	0	1
Bacteria;Proteobacteria;Deltaproteobacteria;Desulfuromonadales;Geobacteraceae;Geobacter;	37	6	51
Bacteria;Proteobacteria;Deltaproteobacteria;Desulfuromonadales;MA-28-I98C;	0	0	1
Bacteria;Proteobacteria;Deltaproteobacteria;Desulfuromonadales;uncultured;	0	0	2
Bacteria;Proteobacteria;Deltaproteobacteria;Myxococcales;Archangiaceae;Anaeromyxobacter;	2	2	1
Bacteria;Proteobacteria;Deltaproteobacteria;Myxococcales;Archangiaceae;Cystobacter;	0	1	0
Bacteria;Proteobacteria;Deltaproteobacteria;Myxococcales;bacteriap25;	0	0	11
Bacteria;Proteobacteria;Deltaproteobacteria;Myxococcales;BIrii41;	28	1	1
Bacteria;Proteobacteria;Deltaproteobacteria;Myxococcales;Blfdi19;	7	3	7
Bacteria;Proteobacteria;Deltaproteobacteria;Myxococcales;Haliangiaceae;Haliangium;	46	5	47
Bacteria;Proteobacteria;Deltaproteobacteria;Myxococcales;KD3-10;	0	1	0
Bacteria;Proteobacteria;Deltaproteobacteria;Myxococcales;MidBa8;	0	2	5
Bacteria;Proteobacteria;Deltaproteobacteria;Myxococcales;mle1-27;	10	0	0
Bacteria;Proteobacteria;Deltaproteobacteria;Myxococcales;Nannocystaceae;Nannocystis;	0	0	1
Bacteria;Proteobacteria;Deltaproteobacteria;Myxococcales;P3OB-42;	19	4	5
Bacteria;Proteobacteria;Deltaproteobacteria;Myxococcales;Phaselicystidaceae;Phaselicystis;	13	1	2
Bacteria;Proteobacteria;Deltaproteobacteria;Myxococcales;Polyangiaceae;Sorangium;	0	2	0
Bacteria;Proteobacteria;Deltaproteobacteria;Myxococcales;Polyangiaceae;uncultured;	2	0	0
Bacteria;Proteobacteria;Deltaproteobacteria;Myxococcales;PS-B29;	0	0	4
Bacteria;Proteobacteria;Deltaproteobacteria;Myxococcales;Sandaracinaceae;Sandaracinus;	16	0	0
Bacteria;Proteobacteria;Deltaproteobacteria;Myxococcales;Sandaracinaceae;uncultured;	25	1	2
Bacteria;Proteobacteria;Deltaproteobacteria;Myxococcales;UASB-TL25;	0	0	4
Bacteria;Proteobacteria;Deltaproteobacteria;Myxococcales;uncultured;	1	1	2
Bacteria;Proteobacteria;Deltaproteobacteria;Myxococcales;VHS-B3-70;	10	0	0
Bacteria;Proteobacteria;Deltaproteobacteria;NB1-j;	19	3	5
Bacteria;Proteobacteria;Deltaproteobacteria;Oligoflexales;0319-6G20;	46	11	26
Bacteria;Proteobacteria;Deltaproteobacteria;Oligoflexales;Oligoflexaceae;	26	3	28
Bacteria;Proteobacteria;Deltaproteobacteria;Oligoflexales;Oligoflexaceae;Oligoflexus;	0	1	10
Bacteria;Proteobacteria;Deltaproteobacteria;SAR324_clade(Marine_group_B);	31	9	19
Bacteria;Proteobacteria;Deltaproteobacteria;Sva0485;	18	1	72
Bacteria;Proteobacteria;Deltaproteobacteria;Syntrophobacterales;Syntrophaceae;Desulfobacca;	18	5	62
Bacteria;Proteobacteria;Deltaproteobacteria;Syntrophobacterales;Syntrophaceae;Desulfomonile;	189	4	78
Bacteria;Proteobacteria;Deltaproteobacteria;Syntrophobacterales;Syntrophaceae;Smithella;	0	0	26
Bacteria;Proteobacteria;Deltaproteobacteria;Syntrophobacterales;Syntrophaceae;Syntrophus;	12	0	71
Bacteria;Proteobacteria;Deltaproteobacteria;Syntrophobacterales;Syntrophaceae;uncultured;	0	0	53
Bacteria;Proteobacteria;Deltaproteobacteria;Syntrophobacterales;Syntrophobacteraceae;Desulforhabdus;	0	0	3
Bacteria;Proteobacteria;Deltaproteobacteria;Syntrophobacterales;Syntrophobacteraceae;Desulfovirga;	15	0	1
Bacteria;Proteobacteria;Deltaproteobacteria;Syntrophobacterales;Syntrophobacteraceae;Syntrophobacter;	0	0	6
Bacteria;Proteobacteria;Deltaproteobacteria;Syntrophobacterales;Syntrophobacteraceae;uncultured;	16	6	16
Bacteria;Proteobacteria;Epsilonproteobacteria;Campylobacterales;Helicobacteraceae;Sulfuricurvum;	6	1	1
Bacteria;Proteobacteria;Epsilonproteobacteria;Campylobacterales;Helicobacteraceae;Sulfurovum;	15	0	0
Bacteria;Proteobacteria;FGL7S;	0	0	1
Bacteria;Proteobacteria;Gammaproteobacteria;	10	0	0
Bacteria;Proteobacteria;Gammaproteobacteria;Acidiferrobacterales;Acidiferrobacteraceae;Sulfurifustis;	0	2	0
Bacteria;Proteobacteria;Gammaproteobacteria;Acidithiobacillales;Acidithiobacillaceae;Acidithiobacillus;	0	0	1
Bacteria;Proteobacteria;Gammaproteobacteria;Aeromonadales;Aeromonadaceae;Aeromonas;	0	0	1
Bacteria;Proteobacteria;Gammaproteobacteria;Alteromonadales;Alteromonadaceae;Marinobacter;	1	0	0
Bacteria;Proteobacteria;Gammaproteobacteria;Arenicellales;Arenicellaceae;uncultured;	2	0	2
Bacteria;Proteobacteria;Gammaproteobacteria;Cellvibrionales;Cellvibrionaceae;Cellvibrio;	5	0	4
Bacteria;Proteobacteria;Gammaproteobacteria;Cellvibrionales;Cellvibrionaceae;Simiduia;	0	0	1
Bacteria;Proteobacteria;Gammaproteobacteria;Cellvibrionales;Halieaceae;Haliea;	0	0	2
Bacteria;Proteobacteria;Gammaproteobacteria;Cellvibrionales;Halieaceae;Halioglobus;	0	1	0
Bacteria;Proteobacteria;Gammaproteobacteria;Cellvibrionales;Halieaceae;OM60(NOR5)_clade;	11	0	2
Bacteria;Proteobacteria;Gammaproteobacteria;Cellvibrionales;Halieaceae;Pseudohaliea;	0	0	1
Bacteria;Proteobacteria;Gammaproteobacteria;Cellvibrionales;Porticoccaceae;Porticoccus;	1	0	0
Bacteria;Proteobacteria;Gammaproteobacteria;Cellvibrionales;Spongiibacteraceae;BD1-7_clade;	2	0	0
Bacteria;Proteobacteria;Gammaproteobacteria;Chromatiales;Chromatiaceae;	0	0	2
Bacteria;Proteobacteria;Gammaproteobacteria;Chromatiales;Chromatiaceae;Chromatium;	0	0	7
Bacteria;Proteobacteria;Gammaproteobacteria;Chromatiales;Chromatiaceae;Lamprocystis;	0	0	52
Bacteria;Proteobacteria;Gammaproteobacteria;Chromatiales;Chromatiaceae;Rheinheimera;	0	0	1
Bacteria;Proteobacteria;Gammaproteobacteria;Chromatiales;Chromatiaceae;Thiobaca;	0	0	3
Bacteria;Proteobacteria;Gammaproteobacteria;Chromatiales;Chromatiaceae;Thiocapsa;	0	0	14
Bacteria;Proteobacteria;Gammaproteobacteria;Chromatiales;Chromatiaceae;Thiococcus;	0	0	5
Bacteria;Proteobacteria;Gammaproteobacteria;Chromatiales;Chromatiaceae;Thiocystis;	0	0	50
Bacteria;Proteobacteria;Gammaproteobacteria;Chromatiales;Chromatiaceae;Thiodictyon;	0	0	26
Bacteria;Proteobacteria;Gammaproteobacteria;Chromatiales;Chromatiaceae;Thiorhodococcus;	0	0	1
Bacteria;Proteobacteria;Gammaproteobacteria;Chromatiales;Chromatiaceae;uncultured;	17	1	51
Bacteria;Proteobacteria;Gammaproteobacteria;Chromatiales;Ectothiorhodospiraceae;Acidihalobacter;	0	0	1
Bacteria;Proteobacteria;Gammaproteobacteria;Chromatiales;Ectothiorhodospiraceae;Thioalkalispira;	0	0	1
Bacteria;Proteobacteria;Gammaproteobacteria;E01-9C-26_marine_group;	0	0	1
Bacteria;Proteobacteria;Gammaproteobacteria;EC3;	30	1	0
Bacteria;Proteobacteria;Gammaproteobacteria;Enterobacteriales;Enterobacteriaceae;Erwinia;	0	2	1
Bacteria;Proteobacteria;Gammaproteobacteria;Enterobacteriales;Enterobacteriaceae;Escherichia-Shigella;	1	0	3
Bacteria;Proteobacteria;Gammaproteobacteria;Gammaproteobacteria_Incertae_Sedis;Unknown_Family;Permianibacter;	7	0	0
Bacteria;Proteobacteria;Gammaproteobacteria;Gammaproteobacteria_Incertae_Sedis;Unknown_Family;uncultured;	0	1	1
Bacteria;Proteobacteria;Gammaproteobacteria;HTA4;	49	3	2
Bacteria;Proteobacteria;Gammaproteobacteria;KI89A_clade;	0	1	0
Bacteria;Proteobacteria;Gammaproteobacteria;Legionellales;Coxiellaceae;Aquicella;	94	6	4
Bacteria;Proteobacteria;Gammaproteobacteria;Legionellales;Coxiellaceae;Coxiella;	25	0	5
Bacteria;Proteobacteria;Gammaproteobacteria;Legionellales;Coxiellaceae;Rickettsiella;	0	0	4
Bacteria;Proteobacteria;Gammaproteobacteria;Legionellales;Legionellaceae;Legionella;	776	5	4
Bacteria;Proteobacteria;Gammaproteobacteria;Legionellales;Legionellaceae;uncultured;	0	0	1
Bacteria;Proteobacteria;Gammaproteobacteria;Methylococcales;Crenotrichaceae;Crenothrix;	5	3	6
Bacteria;Proteobacteria;Gammaproteobacteria;Methylococcales;Methylococcaceae;Candidatus_Methylospira;	0	0	2
Bacteria;Proteobacteria;Gammaproteobacteria;Methylococcales;Methylococcaceae;Methylobacter;	0	0	3
Bacteria;Proteobacteria;Gammaproteobacteria;Methylococcales;Methylococcaceae;Methylocaldum;	1	0	1
Bacteria;Proteobacteria;Gammaproteobacteria;Methylococcales;Methylococcaceae;Methylococcus;	0	0	2
Bacteria;Proteobacteria;Gammaproteobacteria;Methylococcales;Methylococcaceae;Methylomarinum;	0	0	4
Bacteria;Proteobacteria;Gammaproteobacteria;Methylococcales;Methylococcaceae;Methylomicrobium;	1	2	2
Bacteria;Proteobacteria;Gammaproteobacteria;Methylococcales;Methylococcaceae;Methylomonas;	7	0	3
Bacteria;Proteobacteria;Gammaproteobacteria;Methylococcales;Methylococcaceae;Methyloparacoccus;	10	4	0
Bacteria;Proteobacteria;Gammaproteobacteria;Methylococcales;Methylococcaceae;Methylosarcina;	0	1	0
Bacteria;Proteobacteria;Gammaproteobacteria;Methylococcales;Methylococcaceae;uncultured;	5	1	63
Bacteria;Proteobacteria;Gammaproteobacteria;Oceanospirillales;Oceanospirillaceae;Pseudohongiella;	0	1	2
Bacteria;Proteobacteria;Gammaproteobacteria;Oceanospirillales;Oleiphilaceae;Oleiphilus;	5	0	0
Bacteria;Proteobacteria;Gammaproteobacteria;Pseudomonadales;Moraxellaceae;Acinetobacter;	5	0	3
Bacteria;Proteobacteria;Gammaproteobacteria;Pseudomonadales;Moraxellaceae;Perlucidibaca;	2	0	1
Bacteria;Proteobacteria;Gammaproteobacteria;Pseudomonadales;Moraxellaceae;Psychrobacter;	0	0	1
Bacteria;Proteobacteria;Gammaproteobacteria;Pseudomonadales;Moraxellaceae;uncultured;	4	0	4
Bacteria;Proteobacteria;Gammaproteobacteria;Pseudomonadales;Pseudomonadaceae;Pseudomonas;	2	0	2
Bacteria;Proteobacteria;Gammaproteobacteria;Run-SP154;	46	0	8
Bacteria;Proteobacteria;Gammaproteobacteria;SZB30;	4	0	0
Bacteria;Proteobacteria;Gammaproteobacteria;Thiotrichales;Thiotrichaceae;Achromatium;	27	0	0
Bacteria;Proteobacteria;Gammaproteobacteria;Thiotrichales;Thiotrichaceae;Beggiatoa;	0	1	0
Bacteria;Proteobacteria;Gammaproteobacteria;Thiotrichales;Thiotrichaceae;Thiothrix;	0	1	5
Bacteria;Proteobacteria;Gammaproteobacteria;Thiotrichales;Thiotrichaceae;uncultured;	5	0	1
Bacteria;Proteobacteria;Gammaproteobacteria;uncultured;	4	2	0
Bacteria;Proteobacteria;Gammaproteobacteria;X35;	3	2	0
Bacteria;Proteobacteria;Gammaproteobacteria;Xanthomonadales;JTB255_marine_benthic_group;	0	1	0
Bacteria;Proteobacteria;Gammaproteobacteria;Xanthomonadales;uncultured;	18	7	13
Bacteria;Proteobacteria;Gammaproteobacteria;Xanthomonadales;Xanthomonadaceae;Arenimonas;	11	4	6
Bacteria;Proteobacteria;Gammaproteobacteria;Xanthomonadales;Xanthomonadaceae;Dokdonella;	0	1	3
Bacteria;Proteobacteria;Gammaproteobacteria;Xanthomonadales;Xanthomonadaceae;Dyella;	9	0	1
Bacteria;Proteobacteria;Gammaproteobacteria;Xanthomonadales;Xanthomonadaceae;Lysobacter;	0	0	3
Bacteria;Proteobacteria;Gammaproteobacteria;Xanthomonadales;Xanthomonadaceae;Mizugakiibacter;	9	0	0
Bacteria;Proteobacteria;Gammaproteobacteria;Xanthomonadales;Xanthomonadaceae;Pseudoxanthomonas;	0	1	0
Bacteria;Proteobacteria;Gammaproteobacteria;Xanthomonadales;Xanthomonadaceae;Rhodanobacter;	0	0	2
Bacteria;Proteobacteria;Gammaproteobacteria;Xanthomonadales;Xanthomonadaceae;Silanimonas;	0	0	1
Bacteria;Proteobacteria;Gammaproteobacteria;Xanthomonadales;Xanthomonadaceae;Thermomonas;	69	0	0
Bacteria;Proteobacteria;Gammaproteobacteria;Xanthomonadales;Xanthomonadaceae;uncultured;	206	1	9
Bacteria;Proteobacteria;Gammaproteobacteria;Xanthomonadales;Xanthomonadales_Incertae_Sedis;Acidibacter;	27	3	43
Bacteria;Proteobacteria;Gammaproteobacteria;Xanthomonadales;Xanthomonadales_Incertae_Sedis;Candidatus_Competibacter;	1	0	2
Bacteria;Proteobacteria;Gammaproteobacteria;Xanthomonadales;Xanthomonadales_Incertae_Sedis;Steroidobacter;	7	0	2
Bacteria;Proteobacteria;Gammaproteobacteria;Xanthomonadales;Xanthomonadales_Incertae_Sedis;uncultured;	152	10	16
Bacteria;Proteobacteria;JTB23;	0	0	2
Bacteria;RBG-1_(Zixibacteria);	12	1	47
Bacteria;Saccharibacteria;	162	10	26
Bacteria;Spirochaetae;Spirochaetes;Spirochaetales;Brevinemataceae;Brevinema;	0	1	5
Bacteria;Spirochaetae;Spirochaetes;Spirochaetales;Leptospiraceae;Leptospira;	5	1	0
Bacteria;Spirochaetae;Spirochaetes;Spirochaetales;Leptospiraceae;Turneriella;	4	2	0
Bacteria;Spirochaetae;Spirochaetes;Spirochaetales;Leptospiraceae;uncultured;	24	0	38
Bacteria;Spirochaetae;Spirochaetes;Spirochaetales;PL-11B10;	0	0	1
Bacteria;Spirochaetae;Spirochaetes;Spirochaetales;Spirochaetaceae;Salinispira;	0	5	3
Bacteria;Spirochaetae;Spirochaetes;Spirochaetales;Spirochaetaceae;Spirochaeta_2;	4	4	126
Bacteria;Spirochaetae;Spirochaetes;Spirochaetales;Spirochaetaceae;Treponema;	0	0	9
Bacteria;Spirochaetae;Spirochaetes;Spirochaetales;Spirochaetaceae;Treponema_2;	0	0	11
Bacteria;Spirochaetae;Spirochaetes;Spirochaetales;Spirochaetaceae;uncultured;	119	5	79
Bacteria;Spirochaetae;Spirochaetes;Spirochaetales;V2072-189E03;	0	0	5
Bacteria;Synergistetes;Synergistia;Synergistales;Synergistaceae;uncultured;	0	0	1
Bacteria;TA06;	0	0	2
Bacteria;Tenericutes;Mollicutes;EUB33-2;	5	0	30
Bacteria;Tenericutes;Mollicutes;Mollicutes_RF9;	4	0	1
Bacteria;Tenericutes;Mollicutes;Mycoplasmatales;Mycoplasmataceae;uncultured;	0	0	2
Bacteria;Tenericutes;Mollicutes;NB1-n;	0	0	1
Bacteria;TM6_(Dependentiae);	33	2	29
Bacteria;Verrucomicrobia;LD1-PB3;	0	0	11
Bacteria;Verrucomicrobia;OPB35_soil_group;	230	40	46
Bacteria;Verrucomicrobia;OPB35_soil_group;Unknown_Order;Unknown_Family;Limisphaera;	19	0	1
Bacteria;Verrucomicrobia;Opitutae;BC-COM435;	0	0	1
Bacteria;Verrucomicrobia;Opitutae;Opitutales;Opitutaceae;Alterococcus;	0	0	4
Bacteria;Verrucomicrobia;Opitutae;Opitutales;Opitutaceae;Opitutus;	37	2	18
Bacteria;Verrucomicrobia;R76-B128;	0	0	1
Bacteria;Verrucomicrobia;S-BQ2-57_soil_group;	0	0	4
Bacteria;Verrucomicrobia;Spartobacteria;Chthoniobacterales;01D2Z36;	0	4	0
Bacteria;Verrucomicrobia;Spartobacteria;Chthoniobacterales;Chthoniobacteraceae;Chthoniobacter;	8	4	2
Bacteria;Verrucomicrobia;Spartobacteria;Chthoniobacterales;Chthoniobacterales_Incertae_Sedis;Terrimicrobium;	20	1	2
Bacteria;Verrucomicrobia;Spartobacteria;Chthoniobacterales;DA101_soil_group;	0	3	3
Bacteria;Verrucomicrobia;Spartobacteria;Chthoniobacterales;FukuN18_freshwater_group;	0	0	1
Bacteria;Verrucomicrobia;Spartobacteria;Chthoniobacterales;LD29;	0	6	0
Bacteria;Verrucomicrobia;Verrucomicrobia_Incertae_Sedis;Unknown_Order;Unknown_Family;Candidatus_Methylacidiphilum;	0	1	1
Bacteria;Verrucomicrobia;Verrucomicrobiae;Verrucomicrobiales;DEV007;	9	0	7
Bacteria;Verrucomicrobia;Verrucomicrobiae;Verrucomicrobiales;uncultured;	0	0	2
Bacteria;Verrucomicrobia;Verrucomicrobiae;Verrucomicrobiales;Verrucomicrobiaceae;Luteolibacter;	62	4	9
Bacteria;Verrucomicrobia;Verrucomicrobiae;Verrucomicrobiales;Verrucomicrobiaceae;Prosthecobacter;	5	0	0
Bacteria;Verrucomicrobia;Verrucomicrobiae;Verrucomicrobiales;Verrucomicrobiaceae;Roseimicrobium;	22	0	0
Bacteria;Verrucomicrobia;Verrucomicrobiae;Verrucomicrobiales;Verrucomicrobiaceae;uncultured;	249	8	20
Bacteria;Verrucomicrobia;Verrucomicrobiae;Verrucomicrobiales;Verrucomicrobiaceae;Verrucomicrobium;	4	0	0
Bacteria;Verrucomicrobia;WCHB1-41;	18	7	125
Bacteria;WA-aaa01f12;	0	0	1
Bacteria;WS1;	5	1	12
Bacteria;WS2;	0	0	38
Bacteria;WS6;	45	5	6
Bacteria;WWE3;	13	0	12
Eukaryota;Amoebozoa;Discosea;Flabellinia;Dactylopodida;Korotnevella;	1	0	0
Eukaryota;Archaeplastida;Chloroplastida;Charophyta;Phragmoplastophyta;Streptophyta;Embryophyta;Tracheophyta;Spermatophyta;Magnoliophyta;	0	0	9
Eukaryota;Archaeplastida;Chloroplastida;Charophyta;Phragmoplastophyta;Streptophyta;Embryophyta;Tracheophyta;Spermatophyta;Magnoliophyta;Malpighiales;Vantanea;	0	0	1
Eukaryota;Archaeplastida;Chloroplastida;Chlorophyta;Chlorophyceae;	3	34	41
Eukaryota;Archaeplastida;Chloroplastida;Chlorophyta;Chlorophyceae;Chlamydomonadales;Chlamydomonas;	5	0	0
Eukaryota;Archaeplastida;Chloroplastida;Chlorophyta;Chlorophyceae;Sphaeropleales;Ankistrodesmus;	0	1	0
Eukaryota;Archaeplastida;Chloroplastida;Chlorophyta;Chlorophyceae;Sphaeropleales;Desmodesmus;	0	2	0
Eukaryota;Archaeplastida;Chloroplastida;Chlorophyta;Chlorophyceae;Sphaeropleales;Dictyococcus;	0	0	1
Eukaryota;Archaeplastida;Chloroplastida;Chlorophyta;Chlorophyceae;Sphaeropleales;Scenedesmus;	1	0	0
Eukaryota;Archaeplastida;Chloroplastida;Chlorophyta;Chlorophyceae;Sphaeropleales;Tetraedron;	0	0	1
Eukaryota;Archaeplastida;Chloroplastida;Chlorophyta;Trebouxiophyceae;	0	0	25
Eukaryota;Archaeplastida;Chloroplastida;Chlorophyta;Trebouxiophyceae;Chlorellales;Makinoella;	0	1	0
Eukaryota;Archaeplastida;Chloroplastida;Chlorophyta;Ulvophyceae;	0	0	8
Eukaryota;Opisthokonta;Holozoa;Choanoflagellida;Craspedida;	0	1	0
Eukaryota;Opisthokonta;Holozoa;Ichthyosporea;Ichthyophonae;Pseudoperkinsidae;Anurofeca;	0	1	0
Eukaryota;Opisthokonta;Holozoa;Metazoa_(Animalia);Eumetazoa;Bilateria;Arthropoda;Crustacea;Maxillopoda;Copepoda;Calanoida;	0	0	2
Eukaryota;Opisthokonta;Holozoa;Metazoa_(Animalia);Eumetazoa;Bilateria;Arthropoda;Crustacea;Ostracoda;Podocopa;Podocopida;	33	52	0
Eukaryota;Opisthokonta;Holozoa;Metazoa_(Animalia);Eumetazoa;Bilateria;Gastrotricha;Chaetonotida;	0	0	3
Eukaryota;Opisthokonta;Holozoa;Metazoa_(Animalia);Eumetazoa;Bilateria;Mollusca;Bivalvia;Heteroconchia;Veneroida;	0	0	1
Eukaryota;Opisthokonta;Holozoa;Metazoa_(Animalia);Eumetazoa;Bilateria;Nematoda;Chromadorea;Monhysterida;	3	0	0
Eukaryota;Opisthokonta;Nucletmycea;Discicristoidea;Incertae_Sedis;	0	0	1
Eukaryota;Opisthokonta;Nucletmycea;Fungi;Chytridiomycota;Incertae_Sedis;Chytridiomycetes;Chytridiales;	13	1	0
Eukaryota;Opisthokonta;Nucletmycea;Fungi;Chytridiomycota;Incertae_Sedis;Chytridiomycetes;Chytridiales;Chytridiaceae;Rhizophydium;	7	0	0
Eukaryota;Opisthokonta;Nucletmycea;Fungi;Chytridiomycota;Incertae_Sedis;Chytridiomycetes;Chytridiales;Endochytriaceae;Entophlyctis;	9	0	0
Eukaryota;Opisthokonta;Nucletmycea;Fungi;Chytridiomycota;Incertae_Sedis;Chytridiomycetes;Polychytriales;Incertae_Sedis;Neokarlingia;	3	0	0
Eukaryota;Opisthokonta;Nucletmycea;Fungi;Chytridiomycota;Incertae_Sedis;Chytridiomycetes;Rhizophydiales;uncultured;	1	0	0
Eukaryota;Opisthokonta;Nucletmycea;Fungi;Chytridiomycota;Incertae_Sedis;Chytridiomycetes;uncultured;	0	1	1
Eukaryota;Opisthokonta;Nucletmycea;Fungi;Chytridiomycota;Incertae_Sedis;Monoblepharidomycetes;Monoblepharidales;Incertae_Sedis;Hyaloraphidium;	0	0	1
Eukaryota;Opisthokonta;Nucletmycea;Fungi;Cryptomycota;Incertae_Sedis;Incertae_Sedis;Incertae_Sedis;Incertae_Sedis;Paramicrosporidium;	4	1	7
Eukaryota;Opisthokonta;Nucletmycea;Fungi;Cryptomycota;LKM11;	176	13	44
Eukaryota;Opisthokonta;Nucletmycea;Fungi;Dikarya;Ascomycota;Pezizomycotina;Dothideomycetes;Capnodiales;	8	0	0
Eukaryota;Opisthokonta;Nucletmycea;Fungi;Dikarya;Ascomycota;Pezizomycotina;Dothideomycetes;Myriangiales;Elsinoaceae;Elsinoe;	1	0	0
Eukaryota;Opisthokonta;Nucletmycea;Fungi;Dikarya;Ascomycota;Pezizomycotina;Dothideomycetes;Pleosporales;	0	1	1
Eukaryota;Opisthokonta;Nucletmycea;Fungi;Dikarya;Ascomycota;Pezizomycotina;Dothideomycetes;Pleosporales;Testudinaceae;Ulospora;	9	0	0
Eukaryota;Opisthokonta;Nucletmycea;Fungi;Dikarya;Ascomycota;Pezizomycotina;Dothideomycetes;uncultured;	0	1	0
Eukaryota;Opisthokonta;Nucletmycea;Fungi;Dikarya;Ascomycota;Pezizomycotina;Eurotiomycetes;	0	2	0
Eukaryota;Opisthokonta;Nucletmycea;Fungi;Dikarya;Ascomycota;Pezizomycotina;Eurotiomycetes;Eurotiales;	0	110	0
Eukaryota;Opisthokonta;Nucletmycea;Fungi;Dikarya;Ascomycota;Pezizomycotina;Eurotiomycetes;Eurotiales;Trichocomaceae;Aspergillus;	2	0	0
Eukaryota;Opisthokonta;Nucletmycea;Fungi;Dikarya;Ascomycota;Pezizomycotina;Eurotiomycetes;Onygenales;Gymnoascaceae;Arachniotus;	0	1	0
Eukaryota;Opisthokonta;Nucletmycea;Fungi;Dikarya;Ascomycota;Pezizomycotina;Leotiomycetes;Helotiales;Leotiaceae;Pezoloma;	0	0	1
Eukaryota;Opisthokonta;Nucletmycea;Fungi;Dikarya;Ascomycota;Pezizomycotina;Sordariomycetes;Boliniales;Boliniaceae;Camarops;	0	1	0
Eukaryota;Opisthokonta;Nucletmycea;Fungi;Dikarya;Ascomycota;Pezizomycotina;Sordariomycetes;Hypocreales;	0	1	0
Eukaryota;Opisthokonta;Nucletmycea;Fungi;Dikarya;Ascomycota;Pezizomycotina;Sordariomycetes;Hypocreales;Hypocreaceae;Hypocrea;	6	0	0
Eukaryota;Opisthokonta;Nucletmycea;Fungi;Dikarya;Ascomycota;Pezizomycotina;Sordariomycetes;Microascales;Microascaceae;Scopulariopsis;	5	0	0
Eukaryota;Opisthokonta;Nucletmycea;Fungi;Dikarya;Basidiomycota;Agaricomycotina;Agaricomycetes;	6	0	0
Eukaryota;Opisthokonta;Nucletmycea;Fungi;Dikarya;Basidiomycota;Agaricomycotina;Agaricomycetes;Agaricales;Strophariaceae;Pholiota;	0	0	1
Eukaryota;Opisthokonta;Nucletmycea;Fungi;Dikarya;Basidiomycota;Agaricomycotina;Agaricomycetes;Russulales;Russulaceae;Russula;	4	0	0
Eukaryota;Opisthokonta;Nucletmycea;Fungi;Dikarya;Basidiomycota;Agaricomycotina;Tremellomycetes;Tremellales;Trichosporonaceae;Trichosporon;	0	1	0
Eukaryota;Opisthokonta;Nucletmycea;Fungi;Dikarya;Basidiomycota;Pucciniomycotina;Agaricostilbomycetes;Agaricostilbales;Agaricostilbaceae;Bensingtonia;	0	2	0
Eukaryota;Opisthokonta;Nucletmycea;Fungi;Dikarya;Basidiomycota;Pucciniomycotina;Microbotryomycetes;Sporidiobolales;Incertae_Sedis;Sporobolomyces;	0	0	1
Eukaryota;Opisthokonta;Nucletmycea;Fungi;Dikarya;Basidiomycota;Ustilaginomycotina;Exobasidiomycetes;Malasseziales;Incertae_Sedis;Malassezia;	0	0	2
Eukaryota;Opisthokonta;Nucletmycea;Fungi;Entomophthoromycota;Entomophthoromycotina;Incertae_Sedis;Entomophthorales;Entomophthoraceae;Pandora;	5	0	0
Eukaryota;Opisthokonta;Nucletmycea;Fungi;LKM15;	12	1	2
Eukaryota;Opisthokonta;Nucletmycea;Fungi;uncultured;	0	3	0
Eukaryota;SAR;Alveolata;Apicomplexa;Conoidasida;Coccidia;Eimeriorina;Eimeria;	0	0	1
Eukaryota;SAR;Alveolata;Apicomplexa;Conoidasida;Gregarinasina;Eugregarinorida;Ascogregarina;	3	0	1
Eukaryota;SAR;Alveolata;Apicomplexa;Conoidasida;Gregarinasina;Eugregarinorida;Elev-18S-1089;	0	1	0
Eukaryota;SAR;Alveolata;Apicomplexa;Conoidasida;Gregarinasina;Eugregarinorida;Monocystis;	0	0	6
Eukaryota;SAR;Alveolata;Ciliophora;Intramacronucleata;Conthreep;Colpodea;Platyophryida;Sorogena;	8	0	0
Eukaryota;SAR;Alveolata;Ciliophora;Intramacronucleata;Conthreep;Nassophorea;Zosterodasys;	35	0	0
Eukaryota;SAR;Alveolata;Ciliophora;Intramacronucleata;Conthreep;Prostomatea;Cryptocaryon;	0	0	1
Eukaryota;SAR;Alveolata;Ciliophora;Intramacronucleata;Litostomatea;Haptoria;	0	0	5
Eukaryota;SAR;Alveolata;Ciliophora;Intramacronucleata;Litostomatea;Haptoria;Didinium;	0	0	1
Eukaryota;SAR;Alveolata;Ciliophora;Intramacronucleata;Spirotrichea;Hypotrichia;Meseres;	0	0	4
Eukaryota;SAR;Alveolata;Ciliophora;Intramacronucleata;Spirotrichea;Hypotrichia;Sterkiella;	23	0	0
Eukaryota;SAR;Alveolata;Ciliophora;Intramacronucleata;Spirotrichea;Hypotrichia;Uroleptus;	0	0	8
Eukaryota;SAR;Alveolata;Ciliophora;Intramacronucleata;Spirotrichea;Oligotrichia;Strombidium;	0	0	3
Eukaryota;SAR;Alveolata;Dinoflagellata;Dinophyceae;Gymnodiniphycidae;Suessiaceae;Biecheleria;	0	1	5
Eukaryota;SAR;Alveolata;Dinoflagellata;Dinophyceae;Peridiniphycidae;Gonyaulacales;Ceratium;	0	1	0
Eukaryota;SAR;Alveolata;Protalveolata;Colpodellida;Colpodella;	6	0	14
Eukaryota;SAR;Alveolata;Protalveolata;Syndiniales;	0	0	1
Eukaryota;SAR;Rhizaria;Cercozoa;Cercomonadidae;Cercomonas;	8	0	1
Eukaryota;SAR;Rhizaria;Cercozoa;Glissomonadida;	6	0	0
Eukaryota;SAR;Rhizaria;Cercozoa;Glissomonadida;Amb-18S-1124;	5	0	0
Eukaryota;SAR;Rhizaria;Cercozoa;Glissomonadida;Bodomorpha;	0	1	0
Eukaryota;SAR;Rhizaria;Cercozoa;Glissomonadida;Heteromita;	11	2	16
Eukaryota;SAR;Rhizaria;Cercozoa;Incertae_Sedis;Gymnophrys;	1	0	0
Eukaryota;SAR;Rhizaria;Cercozoa;Novel_Clade_12;	3	0	0
Eukaryota;SAR;Rhizaria;Cercozoa;RT5iin19;	4	0	0
Eukaryota;SAR;Rhizaria;Cercozoa;Thecofilosea;Cryomonadida;Rhizaspididae;Rhogostoma;	0	0	1
Eukaryota;SAR;Rhizaria;Cercozoa;Thecofilosea;Incertae_Sedis;Lecythium;	14	0	0
Eukaryota;SAR;Rhizaria;Cercozoa;uncultured;	0	0	2
Eukaryota;SAR;Rhizaria;Cercozoa;Vampyrellidae;	9	0	0
Eukaryota;SAR;Rhizaria;Cercozoa;Vampyrellidae;Leptophrys;	1	0	0
Eukaryota;SAR;Stramenopiles;Bicosoecida;P34.6;	0	0	5
Eukaryota;SAR;Stramenopiles;Hyphochytriomycetes;Hyphochytriales;	4	0	0
Eukaryota;SAR;Stramenopiles;Incertae_Sedis;Pirsonia;	0	0	1
Eukaryota;SAR;Stramenopiles;Labyrinthulomycetes;Sorodiplophrys;	3	0	0
Eukaryota;SAR;Stramenopiles;Labyrinthulomycetes;Thraustochytriaceae;Aplanochytrium;	0	0	1
Eukaryota;SAR;Stramenopiles;Ochrophyta;Chrysophyceae;Chromulinales;	0	0	1
Eukaryota;SAR;Stramenopiles;Ochrophyta;Chrysophyceae;Chromulinales;Cyclonexis;	0	0	2
Eukaryota;SAR;Stramenopiles;Ochrophyta;Chrysophyceae;Chrysocapsales;Chrysocapsa;	0	0	2
Eukaryota;SAR;Stramenopiles;Ochrophyta;Chrysophyceae;Ochromonadales;Ochromonas;	0	0	1
Eukaryota;SAR;Stramenopiles;Ochrophyta;Diatomea;Bacillariophytina;Bacillariophyceae;	9	1	0
Eukaryota;SAR;Stramenopiles;Ochrophyta;Diatomea;Bacillariophytina;Bacillariophyceae;Achnanthidium;	148	0	0
Eukaryota;SAR;Stramenopiles;Ochrophyta;Diatomea;Bacillariophytina;Bacillariophyceae;Amphora;	7	0	0
Eukaryota;SAR;Stramenopiles;Ochrophyta;Diatomea;Bacillariophytina;Bacillariophyceae;Craticula;	2	0	0
Eukaryota;SAR;Stramenopiles;Ochrophyta;Diatomea;Bacillariophytina;Bacillariophyceae;Cymbellonitzschia;	17	0	0
Eukaryota;SAR;Stramenopiles;Ochrophyta;Diatomea;Bacillariophytina;Bacillariophyceae;Encyonema;	10	1	0
Eukaryota;SAR;Stramenopiles;Ochrophyta;Diatomea;Bacillariophytina;Bacillariophyceae;Fistulifera;	3	0	0
Eukaryota;SAR;Stramenopiles;Ochrophyta;Diatomea;Bacillariophytina;Bacillariophyceae;Gomphonema;	4	0	0
Eukaryota;SAR;Stramenopiles;Ochrophyta;Diatomea;Bacillariophytina;Bacillariophyceae;Gyrosigma;	45	0	0
Eukaryota;SAR;Stramenopiles;Ochrophyta;Diatomea;Bacillariophytina;Bacillariophyceae;Navicula;	145	0	0
Eukaryota;SAR;Stramenopiles;Ochrophyta;Diatomea;Bacillariophytina;Bacillariophyceae;Nitzschia;	13	0	0
Eukaryota;SAR;Stramenopiles;Ochrophyta;Diatomea;Bacillariophytina;Bacillariophyceae;Pinnularia;	58	0	0
Eukaryota;SAR;Stramenopiles;Ochrophyta;Diatomea;Bacillariophytina;Bacillariophyceae;Planothidium;	4	1	0
Eukaryota;SAR;Stramenopiles;Ochrophyta;Diatomea;Bacillariophytina;Bacillariophyceae;Stauroneis;	12	0	0
Eukaryota;SAR;Stramenopiles;Ochrophyta;Diatomea;Bacillariophytina;Bacillariophyceae;Tryblionella;	6	0	0
Eukaryota;SAR;Stramenopiles;Ochrophyta;Eustigmatophyceae;Eustigmatales;Nannochloropsis;	0	0	16
Eukaryota;SAR;Stramenopiles;Peronosporomycetes;Myzocytiopsis;	0	1	0
Eukaryota;SAR;Stramenopiles;Peronosporomycetes;Pythium;	0	0	2
No_Relative	636	21	278

## Sheet: S6
ASVs detected in environmental samples using the 5.8S primer pair.
	187-DNA87	188-DNA413	189-DNA594	190-T2-10-t	191-T1-5-4	193-NC	Kingdom	Phylum	Class	Order	Family	Genus
ASV_1	45063	5973	90887	171112	235055	0	k__Fungi	p__Rozellomycota	c__Rozellomycota_cls_Incertae_sedis	o__Rozellomycota_ord_Incertae_sedis	f__Rozellomycota_fam_Incertae_sedis	g__Rozellomycota_gen_Incertae_sedis
ASV_2	20579	109432	102587	729	163	0	k__Fungi	p__Rozellomycota	c__Rozellomycota_cls_Incertae_sedis	o__Rozellomycota_ord_Incertae_sedis	f__Rozellomycota_fam_Incertae_sedis	g__Rozellomycota_gen_Incertae_sedis
ASV_3	0	297	0	6094	98307	0	k__Fungi	p__Rozellomycota	c__Rozellomycota_cls_Incertae_sedis	o__Rozellomycota_ord_Incertae_sedis	f__Rozellomycota_fam_Incertae_sedis	g__Rozellomycota_gen_Incertae_sedis
ASV_4	8835	56417	3659	12373	19881	0	k__Fungi	p__Rozellomycota	NA	NA	NA	NA
ASV_5	20467	52813	2689	6611	6770	0	k__Fungi	p__Rozellomycota	c__Rozellomycotina_cls_Incertae_sedis	o__GS11	f__GS11_fam_Incertae_sedis	g__GS11_gen_Incertae_sedis
ASV_6	71303	0	0	2614	2738	0	k__Fungi	p__Rozellomycota	c__Rozellomycota_cls_Incertae_sedis	o__Rozellomycota_ord_Incertae_sedis	f__Rozellomycota_fam_Incertae_sedis	g__Rozellomycota_gen_Incertae_sedis
ASV_7	0	71264	0	0	0	0	k__Fungi	p__Rozellomycota	c__Rozellomycota_cls_Incertae_sedis	o__Rozellomycota_ord_Incertae_sedis	f__Rozellomycota_fam_Incertae_sedis	g__Rozellomycota_gen_Incertae_sedis
ASV_8	2954	63062	912	0	0	0	k__Fungi	p__Rozellomycota	c__Rozellomycotina_cls_Incertae_sedis	o__GS11	f__GS11_fam_Incertae_sedis	g__GS11_gen_Incertae_sedis
ASV_9	18845	28522	0	6874	1472	0	k__Fungi	p__Rozellomycota	c__Rozellomycota_cls_Incertae_sedis	o__Rozellomycota_ord_Incertae_sedis	f__Rozellomycota_fam_Incertae_sedis	g__Rozellomycota_gen_Incertae_sedis
ASV_10	5754	12305	33457	3801	0	0	k__Fungi	p__Rozellomycota	NA	NA	NA	NA
ASV_11	0	10983	0	41598	865	0	k__Fungi	p__Rozellomycota	c__Rozellomycota_cls_Incertae_sedis	o__Rozellomycota_ord_Incertae_sedis	f__Rozellomycota_fam_Incertae_sedis	g__Rozellomycota_gen_Incertae_sedis
ASV_12	3665	0	32564	0	0	0	k__Fungi	p__Rozellomycota	c__Rozellomycota_cls_Incertae_sedis	o__Rozellomycota_ord_Incertae_sedis	f__Rozellomycota_fam_Incertae_sedis	g__Rozellomycota_gen_Incertae_sedis
ASV_13	1145	46	23880	0	0	0	k__Fungi	p__Rozellomycota	c__Rozellomycota_cls_Incertae_sedis	o__Rozellomycota_ord_Incertae_sedis	f__Rozellomycota_fam_Incertae_sedis	g__Rozellomycota_gen_Incertae_sedis
ASV_14	1252	472	0	16425	3701	0	k__Fungi	p__Rozellomycota	c__Rozellomycota_cls_Incertae_sedis	o__Rozellomycota_ord_Incertae_sedis	f__Rozellomycota_fam_Incertae_sedis	g__Rozellomycota_gen_Incertae_sedis
ASV_15	19782	0	0	0	0	0	k__Fungi	p__Rozellomycota	c__Rozellomycota_cls_Incertae_sedis	o__Rozellomycota_ord_Incertae_sedis	f__Rozellomycota_fam_Incertae_sedis	g__Rozellomycota_gen_Incertae_sedis
ASV_16	8786	0	0	0	10899	0	k__Fungi	p__Rozellomycota	c__Rozellomycota_cls_Incertae_sedis	o__Rozellomycota_ord_Incertae_sedis	f__Rozellomycota_fam_Incertae_sedis	g__Rozellomycota_gen_Incertae_sedis
ASV_17	0	3106	12785	67	97	0	k__Fungi	p__Rozellomycota	c__Rozellomycota_cls_Incertae_sedis	o__Rozellomycota_ord_Incertae_sedis	f__Rozellomycota_fam_Incertae_sedis	g__Rozellomycota_gen_Incertae_sedis
ASV_18	0	121	0	320	14710	0	k__Fungi	p__Rozellomycota	c__Rozellomycota_cls_Incertae_sedis	o__Rozellomycota_ord_Incertae_sedis	f__Rozellomycota_fam_Incertae_sedis	g__Rozellomycota_gen_Incertae_sedis
ASV_19	13427	1074	0	0	0	0	k__Fungi	p__Rozellomycota	c__Rozellomycotina_cls_Incertae_sedis	o__GS11	f__GS11_fam_Incertae_sedis	g__GS11_gen_Incertae_sedis
ASV_20	111	4621	0	3600	1177	0	k__Fungi	p__Rozellomycota	c__Rozellomycota_cls_Incertae_sedis	o__Rozellomycota_ord_Incertae_sedis	f__Rozellomycota_fam_Incertae_sedis	g__Rozellomycota_gen_Incertae_sedis
ASV_21	0	0	0	3372	4878	0	k__Fungi	p__Rozellomycota	c__Rozellomycota_cls_Incertae_sedis	o__Rozellomycota_ord_Incertae_sedis	f__Rozellomycota_fam_Incertae_sedis	g__Rozellomycota_gen_Incertae_sedis
ASV_22	6216	0	0	0	0	0	k__Fungi	p__Rozellomycota	c__Rozellomycota_cls_Incertae_sedis	o__Rozellomycota_ord_Incertae_sedis	f__Rozellomycota_fam_Incertae_sedis	g__Rozellomycota_gen_Incertae_sedis
ASV_23	262	0	0	0	5813	0	k__Fungi	p__Rozellomycota	c__Rozellomycota_cls_Incertae_sedis	o__Rozellomycota_ord_Incertae_sedis	f__Rozellomycota_fam_Incertae_sedis	g__Rozellomycota_gen_Incertae_sedis
ASV_24	5725	0	0	0	0	0	k__Fungi	p__Rozellomycota	c__Rozellomycotina_cls_Incertae_sedis	o__GS11	f__GS11_fam_Incertae_sedis	g__GS11_gen_Incertae_sedis
ASV_25	267	0	632	1124	3393	0	k__Fungi	p__Rozellomycota	c__Rozellomycota_cls_Incertae_sedis	o__Rozellomycota_ord_Incertae_sedis	f__Rozellomycota_fam_Incertae_sedis	g__Rozellomycota_gen_Incertae_sedis
ASV_26	70	14	0	4238	57	0	k__Fungi	p__Rozellomycota	c__Rozellomycota_cls_Incertae_sedis	o__Rozellomycota_ord_Incertae_sedis	f__Rozellomycota_fam_Incertae_sedis	g__Rozellomycota_gen_Incertae_sedis
ASV_27	1218	0	477	1072	1596	0	k__Fungi	p__Rozellomycota	c__Rozellomycota_cls_Incertae_sedis	o__Rozellomycota_ord_Incertae_sedis	f__Rozellomycota_fam_Incertae_sedis	g__Rozellomycota_gen_Incertae_sedis
ASV_28	337	0	724	1281	1757	0	k__Fungi	p__Rozellomycota	c__Rozellomycota_cls_Incertae_sedis	o__Rozellomycota_ord_Incertae_sedis	f__Rozellomycota_fam_Incertae_sedis	g__Rozellomycota_gen_Incertae_sedis
ASV_29	0	0	524	1266	1717	0	k__Fungi	p__Rozellomycota	c__Rozellomycota_cls_Incertae_sedis	o__Rozellomycota_ord_Incertae_sedis	f__Rozellomycota_fam_Incertae_sedis	g__Rozellomycota_gen_Incertae_sedis
ASV_30	0	0	0	260	3134	0	k__Fungi	p__Rozellomycota	c__Rozellomycota_cls_Incertae_sedis	o__Rozellomycota_ord_Incertae_sedis	f__Rozellomycota_fam_Incertae_sedis	g__Rozellomycota_gen_Incertae_sedis
ASV_31	3343	0	0	0	0	0	k__Fungi	p__Rozellomycota	c__Rozellomycota_cls_Incertae_sedis	o__Rozellomycota_ord_Incertae_sedis	f__Rozellomycota_fam_Incertae_sedis	g__Rozellomycota_gen_Incertae_sedis
ASV_32	2819	0	0	0	0	0	k__Fungi	p__Rozellomycota	c__Rozellomycota_cls_Incertae_sedis	o__Rozellomycota_ord_Incertae_sedis	f__Rozellomycota_fam_Incertae_sedis	g__Rozellomycota_gen_Incertae_sedis
ASV_33	0	0	2690	0	0	0	k__Fungi	p__Rozellomycota	c__Rozellomycota_cls_Incertae_sedis	o__Rozellomycota_ord_Incertae_sedis	f__Rozellomycota_fam_Incertae_sedis	g__Rozellomycota_gen_Incertae_sedis
ASV_34	312	0	0	849	1179	0	k__Fungi	p__Rozellomycota	c__Rozellomycota_cls_Incertae_sedis	o__Rozellomycota_ord_Incertae_sedis	f__Rozellomycota_fam_Incertae_sedis	g__Rozellomycota_gen_Incertae_sedis
ASV_35	0	0	0	1390	697	0	k__Fungi	p__Rozellomycota	c__Rozellomycota_cls_Incertae_sedis	o__Rozellomycota_ord_Incertae_sedis	f__Rozellomycota_fam_Incertae_sedis	g__Rozellomycota_gen_Incertae_sedis
ASV_36	191	889	559	0	0	0	k__Fungi	p__Rozellomycota	c__Rozellomycota_cls_Incertae_sedis	o__Rozellomycota_ord_Incertae_sedis	f__Rozellomycota_fam_Incertae_sedis	g__Rozellomycota_gen_Incertae_sedis
ASV_37	0	0	453	581	568	0	k__Fungi	p__Rozellomycota	c__Rozellomycota_cls_Incertae_sedis	o__Rozellomycota_ord_Incertae_sedis	f__Rozellomycota_fam_Incertae_sedis	g__Rozellomycota_gen_Incertae_sedis
ASV_38	0	0	0	116	1364	0	k__Fungi	p__Rozellomycota	NA	NA	NA	NA
ASV_39	0	0	204	532	708	0	k__Fungi	p__Rozellomycota	c__Rozellomycota_cls_Incertae_sedis	o__Rozellomycota_ord_Incertae_sedis	f__Rozellomycota_fam_Incertae_sedis	g__Rozellomycota_gen_Incertae_sedis
ASV_40	0	0	1394	0	0	0	k__Fungi	p__Rozellomycota	c__Rozellomycotina_cls_Incertae_sedis	o__GS11	f__GS11_fam_Incertae_sedis	g__GS11_gen_Incertae_sedis
ASV_41	0	0	1284	0	0	0	k__Fungi	p__Rozellomycota	c__Rozellomycota_cls_Incertae_sedis	o__Rozellomycota_ord_Incertae_sedis	f__Rozellomycota_fam_Incertae_sedis	g__Rozellomycota_gen_Incertae_sedis
ASV_42	0	750	467	0	0	0	k__Fungi	p__Rozellomycota	c__Rozellomycota_cls_Incertae_sedis	o__Rozellomycota_ord_Incertae_sedis	f__Rozellomycota_fam_Incertae_sedis	g__Rozellomycota_gen_Incertae_sedis
ASV_43	0	0	1209	0	0	0	k__Fungi	p__Rozellomycota	c__Rozellomycotina_cls_Incertae_sedis	o__GS11	f__GS11_fam_Incertae_sedis	g__GS11_gen_Incertae_sedis
ASV_44	0	0	0	448	731	0	k__Fungi	p__Rozellomycota	c__Rozellomycota_cls_Incertae_sedis	o__Rozellomycota_ord_Incertae_sedis	f__Rozellomycota_fam_Incertae_sedis	g__Rozellomycota_gen_Incertae_sedis
ASV_45	0	1084	0	0	0	0	k__Fungi	p__Rozellomycota	c__Rozellomycota_cls_Incertae_sedis	o__Rozellomycota_ord_Incertae_sedis	f__Rozellomycota_fam_Incertae_sedis	g__Rozellomycota_gen_Incertae_sedis
ASV_46	0	0	1069	0	0	0	k__Fungi	p__Rozellomycota	c__Rozellomycotina_cls_Incertae_sedis	o__GS11	f__GS11_fam_Incertae_sedis	g__GS11_gen_Incertae_sedis
ASV_47	0	0	0	0	1005	0	k__Fungi	p__Rozellomycota	c__Rozellomycota_cls_Incertae_sedis	o__Rozellomycota_ord_Incertae_sedis	f__Rozellomycota_fam_Incertae_sedis	g__Rozellomycota_gen_Incertae_sedis
ASV_48	0	0	0	0	969	0	k__Fungi	p__Rozellomycota	c__Rozellomycota_cls_Incertae_sedis	o__Rozellomycota_ord_Incertae_sedis	f__Rozellomycota_fam_Incertae_sedis	g__Rozellomycota_gen_Incertae_sedis
ASV_49	0	943	0	0	0	0	k__Fungi	p__Rozellomycota	NA	NA	NA	NA
ASV_50	0	915	0	0	0	0	k__Fungi	p__Rozellomycota	c__Rozellomycotina_cls_Incertae_sedis	o__GS11	f__GS11_fam_Incertae_sedis	g__GS11_gen_Incertae_sedis
ASV_51	0	0	883	0	0	0	k__Fungi	p__Rozellomycota	c__Rozellomycotina_cls_Incertae_sedis	o__GS11	f__GS11_fam_Incertae_sedis	g__GS11_gen_Incertae_sedis
ASV_52	0	0	199	349	324	0	k__Fungi	p__Rozellomycota	c__Rozellomycota_cls_Incertae_sedis	o__Rozellomycota_ord_Incertae_sedis	f__Rozellomycota_fam_Incertae_sedis	g__Rozellomycota_gen_Incertae_sedis
ASV_53	0	0	0	0	850	0	k__Fungi	p__Rozellomycota	c__Rozellomycota_cls_Incertae_sedis	o__Rozellomycota_ord_Incertae_sedis	f__Rozellomycota_fam_Incertae_sedis	g__Rozellomycota_gen_Incertae_sedis
ASV_54	0	0	0	791	52	0	k__Fungi	p__Rozellomycota	c__Rozellomycota_cls_Incertae_sedis	o__Rozellomycota_ord_Incertae_sedis	f__Rozellomycota_fam_Incertae_sedis	g__Rozellomycota_gen_Incertae_sedis
ASV_55	0	0	0	545	283	0	k__Fungi	p__Rozellomycota	c__Rozellomycota_cls_Incertae_sedis	o__Rozellomycota_ord_Incertae_sedis	f__Rozellomycota_fam_Incertae_sedis	g__Rozellomycota_gen_Incertae_sedis
ASV_56	182	0	601	0	0	0	k__Fungi	p__Rozellomycota	c__Rozellomycota_cls_Incertae_sedis	o__Rozellomycota_ord_Incertae_sedis	f__Rozellomycota_fam_Incertae_sedis	g__Rozellomycota_gen_Incertae_sedis
ASV_57	0	0	776	0	0	0	k__Fungi	p__Rozellomycota	c__Rozellomycotina_cls_Incertae_sedis	o__GS11	f__GS11_fam_Incertae_sedis	g__GS11_gen_Incertae_sedis
ASV_58	0	0	0	0	764	0	k__Fungi	p__Rozellomycota	c__Rozellomycota_cls_Incertae_sedis	o__Rozellomycota_ord_Incertae_sedis	f__Rozellomycota_fam_Incertae_sedis	g__Rozellomycota_gen_Incertae_sedis
ASV_59	0	756	0	0	0	0	k__Fungi	p__Rozellomycota	NA	NA	NA	NA
ASV_60	747	0	0	0	0	0	k__Fungi	p__Rozellomycota	c__Rozellomycota_cls_Incertae_sedis	o__Rozellomycota_ord_Incertae_sedis	f__Rozellomycota_fam_Incertae_sedis	g__Rozellomycota_gen_Incertae_sedis
ASV_61	0	0	0	350	397	0	k__Fungi	p__Rozellomycota	c__Rozellomycota_cls_Incertae_sedis	o__Rozellomycota_ord_Incertae_sedis	f__Rozellomycota_fam_Incertae_sedis	g__Rozellomycota_gen_Incertae_sedis
ASV_62	0	0	0	339	398	0	k__Fungi	p__Rozellomycota	c__Rozellomycota_cls_Incertae_sedis	o__Rozellomycota_ord_Incertae_sedis	f__Rozellomycota_fam_Incertae_sedis	g__Rozellomycota_gen_Incertae_sedis
ASV_63	0	0	729	0	0	0	k__Fungi	p__Rozellomycota	c__Rozellomycotina_cls_Incertae_sedis	o__GS11	f__GS11_fam_Incertae_sedis	g__GS11_gen_Incertae_sedis
ASV_64	0	0	0	0	718	0	k__Fungi	p__Rozellomycota	c__Rozellomycota_cls_Incertae_sedis	o__Rozellomycota_ord_Incertae_sedis	f__Rozellomycota_fam_Incertae_sedis	g__Rozellomycota_gen_Incertae_sedis
ASV_65	0	327	356	0	0	0	k__Fungi	p__Rozellomycota	c__Rozellomycota_cls_Incertae_sedis	o__Rozellomycota_ord_Incertae_sedis	f__Rozellomycota_fam_Incertae_sedis	g__Rozellomycota_gen_Incertae_sedis
ASV_66	0	642	0	0	0	0	k__Fungi	p__Rozellomycota	c__Rozellomycota_cls_Incertae_sedis	o__Rozellomycota_ord_Incertae_sedis	f__Rozellomycota_fam_Incertae_sedis	g__Rozellomycota_gen_Incertae_sedis
ASV_67	0	0	0	0	630	0	k__Fungi	p__Rozellomycota	c__Rozellomycota_cls_Incertae_sedis	o__Rozellomycota_ord_Incertae_sedis	f__Rozellomycota_fam_Incertae_sedis	g__Rozellomycota_gen_Incertae_sedis
ASV_68	616	0	0	0	0	0	k__Fungi	p__Rozellomycota	c__Rozellomycota_cls_Incertae_sedis	o__Rozellomycota_ord_Incertae_sedis	f__Rozellomycota_fam_Incertae_sedis	g__Rozellomycota_gen_Incertae_sedis
ASV_69	0	0	0	297	316	0	k__Fungi	p__Rozellomycota	c__Rozellomycota_cls_Incertae_sedis	o__Rozellomycota_ord_Incertae_sedis	f__Rozellomycota_fam_Incertae_sedis	g__Rozellomycota_gen_Incertae_sedis
ASV_70	0	592	0	0	0	0	k__Fungi	p__Rozellomycota	c__Rozellomycota_cls_Incertae_sedis	o__Rozellomycota_ord_Incertae_sedis	f__Rozellomycota_fam_Incertae_sedis	g__Rozellomycota_gen_Incertae_sedis
ASV_71	0	0	561	0	0	0	k__Fungi	p__Rozellomycota	c__Rozellomycotina_cls_Incertae_sedis	o__GS11	f__GS11_fam_Incertae_sedis	g__GS11_gen_Incertae_sedis
ASV_72	0	0	556	0	0	0	k__Fungi	p__Rozellomycota	c__Rozellomycotina_cls_Incertae_sedis	o__GS11	f__GS11_fam_Incertae_sedis	g__GS11_gen_Incertae_sedis
ASV_73	0	0	549	0	0	0	k__Fungi	p__Rozellomycota	c__Rozellomycotina_cls_Incertae_sedis	o__GS11	f__GS11_fam_Incertae_sedis	g__GS11_gen_Incertae_sedis
ASV_74	0	531	0	0	0	0	k__Fungi	p__Rozellomycota	c__Rozellomycota_cls_Incertae_sedis	o__Rozellomycota_ord_Incertae_sedis	f__Rozellomycota_fam_Incertae_sedis	g__Rozellomycota_gen_Incertae_sedis
ASV_75	0	527	0	0	0	0	k__Fungi	p__Rozellomycota	c__Rozellomycota_cls_Incertae_sedis	o__Rozellomycota_ord_Incertae_sedis	f__Rozellomycota_fam_Incertae_sedis	g__Rozellomycota_gen_Incertae_sedis
ASV_76	0	518	0	0	0	0	k__Fungi	p__Rozellomycota	c__Rozellomycota_cls_Incertae_sedis	o__Rozellomycota_ord_Incertae_sedis	f__Rozellomycota_fam_Incertae_sedis	g__Rozellomycota_gen_Incertae_sedis
ASV_77	484	0	0	0	0	0	k__Fungi	p__Rozellomycota	c__Rozellomycota_cls_Incertae_sedis	o__Rozellomycota_ord_Incertae_sedis	f__Rozellomycota_fam_Incertae_sedis	g__Rozellomycota_gen_Incertae_sedis
ASV_78	0	463	0	0	0	0	k__Fungi	p__Rozellomycota	c__Rozellomycota_cls_Incertae_sedis	o__Rozellomycota_ord_Incertae_sedis	f__Rozellomycota_fam_Incertae_sedis	g__Rozellomycota_gen_Incertae_sedis
ASV_79	0	0	0	461	0	0	k__Fungi	p__Rozellomycota	c__Rozellomycota_cls_Incertae_sedis	o__Rozellomycota_ord_Incertae_sedis	f__Rozellomycota_fam_Incertae_sedis	g__Rozellomycota_gen_Incertae_sedis
ASV_80	0	0	0	0	434	0	k__Fungi	p__Rozellomycota	c__Rozellomycota_cls_Incertae_sedis	o__Rozellomycota_ord_Incertae_sedis	f__Rozellomycota_fam_Incertae_sedis	g__Rozellomycota_gen_Incertae_sedis
ASV_81	0	425	0	0	0	0	k__Fungi	p__Rozellomycota	c__Rozellomycota_cls_Incertae_sedis	o__Rozellomycota_ord_Incertae_sedis	f__Rozellomycota_fam_Incertae_sedis	g__Rozellomycota_gen_Incertae_sedis
ASV_82	424	0	0	0	0	0	k__Fungi	p__Rozellomycota	c__Rozellomycota_cls_Incertae_sedis	o__Rozellomycota_ord_Incertae_sedis	f__Rozellomycota_fam_Incertae_sedis	g__Rozellomycota_gen_Incertae_sedis
ASV_83	0	423	0	0	0	0	k__Fungi	p__Rozellomycota	c__Rozellomycota_cls_Incertae_sedis	o__Rozellomycota_ord_Incertae_sedis	f__Rozellomycota_fam_Incertae_sedis	g__Rozellomycota_gen_Incertae_sedis
ASV_84	0	0	421	0	0	0	k__Fungi	p__Rozellomycota	c__Rozellomycotina_cls_Incertae_sedis	o__GS11	f__GS11_fam_Incertae_sedis	g__GS11_gen_Incertae_sedis
ASV_85	0	414	0	0	0	0	k__Fungi	p__Rozellomycota	c__Rozellomycotina_cls_Incertae_sedis	o__GS11	f__GS11_fam_Incertae_sedis	g__GS11_gen_Incertae_sedis
ASV_86	100	74	149	42	48	0	k__Fungi	p__Rozellomycota	NA	NA	NA	NA
ASV_87	0	413	0	0	0	0	k__Fungi	p__Rozellomycota	c__Rozellomycota_cls_Incertae_sedis	o__Rozellomycota_ord_Incertae_sedis	f__Rozellomycota_fam_Incertae_sedis	g__Rozellomycota_gen_Incertae_sedis
ASV_88	0	0	408	0	0	0	k__Fungi	p__Rozellomycota	c__Rozellomycotina_cls_Incertae_sedis	o__GS11	f__GS11_fam_Incertae_sedis	g__GS11_gen_Incertae_sedis
ASV_89	0	0	0	405	0	0	k__Fungi	p__Rozellomycota	c__Rozellomycota_cls_Incertae_sedis	o__Rozellomycota_ord_Incertae_sedis	f__Rozellomycota_fam_Incertae_sedis	g__Rozellomycota_gen_Incertae_sedis
ASV_90	0	400	0	0	0	0	k__Fungi	p__Rozellomycota	c__Rozellomycotina_cls_Incertae_sedis	o__GS11	f__GS11_fam_Incertae_sedis	g__GS11_gen_Incertae_sedis
ASV_91	0	392	0	0	0	0	k__Fungi	p__Rozellomycota	c__Rozellomycotina_cls_Incertae_sedis	o__GS11	f__GS11_fam_Incertae_sedis	g__GS11_gen_Incertae_sedis
ASV_92	0	0	383	0	0	0	k__Fungi	p__Rozellomycota	c__Rozellomycota_cls_Incertae_sedis	o__Rozellomycota_ord_Incertae_sedis	f__Rozellomycota_fam_Incertae_sedis	g__Rozellomycota_gen_Incertae_sedis
ASV_93	0	381	0	0	0	0	k__Fungi	p__Rozellomycota	c__Rozellomycota_cls_Incertae_sedis	o__Rozellomycota_ord_Incertae_sedis	f__Rozellomycota_fam_Incertae_sedis	g__Rozellomycota_gen_Incertae_sedis
ASV_94	0	378	0	0	0	0	k__Fungi	p__Rozellomycota	c__Rozellomycotina_cls_Incertae_sedis	o__GS11	f__GS11_fam_Incertae_sedis	g__GS11_gen_Incertae_sedis
ASV_95	0	0	376	0	0	0	k__Fungi	p__Rozellomycota	c__Rozellomycotina_cls_Incertae_sedis	o__GS11	f__GS11_fam_Incertae_sedis	g__GS11_gen_Incertae_sedis
ASV_96	0	369	0	0	0	0	k__Fungi	p__Rozellomycota	c__Rozellomycotina_cls_Incertae_sedis	o__GS11	f__GS11_fam_Incertae_sedis	g__GS11_gen_Incertae_sedis
ASV_97	367	0	0	0	0	0	k__Fungi	p__Rozellomycota	c__Rozellomycota_cls_Incertae_sedis	o__Rozellomycota_ord_Incertae_sedis	f__Rozellomycota_fam_Incertae_sedis	g__Rozellomycota_gen_Incertae_sedis
ASV_98	0	343	0	0	0	0	k__Fungi	p__Rozellomycota	c__Rozellomycota_cls_Incertae_sedis	o__Rozellomycota_ord_Incertae_sedis	f__Rozellomycota_fam_Incertae_sedis	g__Rozellomycota_gen_Incertae_sedis
ASV_99	340	0	0	0	0	0	k__Fungi	p__Rozellomycota	NA	NA	NA	NA
ASV_100	0	0	0	337	0	0	k__Fungi	p__Rozellomycota	c__Rozellomycota_cls_Incertae_sedis	o__Rozellomycota_ord_Incertae_sedis	f__Rozellomycota_fam_Incertae_sedis	g__Rozellomycota_gen_Incertae_sedis
ASV_101	0	334	0	0	0	0	k__Fungi	p__Rozellomycota	c__Rozellomycotina_cls_Incertae_sedis	o__GS11	f__GS11_fam_Incertae_sedis	g__GS11_gen_Incertae_sedis
ASV_102	332	0	0	0	0	0	k__Fungi	p__Rozellomycota	c__Rozellomycota_cls_Incertae_sedis	o__Rozellomycota_ord_Incertae_sedis	f__Rozellomycota_fam_Incertae_sedis	g__Rozellomycota_gen_Incertae_sedis
ASV_103	320	0	0	0	0	0	k__Fungi	p__Rozellomycota	c__Rozellomycota_cls_Incertae_sedis	o__Rozellomycota_ord_Incertae_sedis	f__Rozellomycota_fam_Incertae_sedis	g__Rozellomycota_gen_Incertae_sedis
ASV_104	308	0	0	0	0	0	k__Fungi	p__Rozellomycota	c__Rozellomycota_cls_Incertae_sedis	o__Rozellomycota_ord_Incertae_sedis	f__Rozellomycota_fam_Incertae_sedis	g__Rozellomycota_gen_Incertae_sedis
ASV_105	0	0	305	0	0	0	k__Fungi	p__Rozellomycota	c__Rozellomycotina_cls_Incertae_sedis	o__GS11	f__GS11_fam_Incertae_sedis	g__GS11_gen_Incertae_sedis
ASV_106	0	0	303	0	0	0	k__Fungi	p__Rozellomycota	c__Rozellomycota_cls_Incertae_sedis	o__Rozellomycota_ord_Incertae_sedis	f__Rozellomycota_fam_Incertae_sedis	g__Rozellomycota_gen_Incertae_sedis
ASV_107	0	0	301	0	0	0	k__Fungi	p__Rozellomycota	c__Rozellomycotina_cls_Incertae_sedis	o__GS11	f__GS11_fam_Incertae_sedis	g__GS11_gen_Incertae_sedis
ASV_108	299	0	0	0	0	0	k__Fungi	p__Rozellomycota	c__Rozellomycota_cls_Incertae_sedis	o__Rozellomycota_ord_Incertae_sedis	f__Rozellomycota_fam_Incertae_sedis	g__Rozellomycota_gen_Incertae_sedis
ASV_109	0	0	298	0	0	0	k__Fungi	p__Rozellomycota	c__Rozellomycota_cls_Incertae_sedis	o__Rozellomycota_ord_Incertae_sedis	f__Rozellomycota_fam_Incertae_sedis	g__Rozellomycota_gen_Incertae_sedis
ASV_110	0	0	290	0	0	0	k__Fungi	p__Rozellomycota	c__Rozellomycota_cls_Incertae_sedis	o__Rozellomycota_ord_Incertae_sedis	f__Rozellomycota_fam_Incertae_sedis	g__Rozellomycota_gen_Incertae_sedis
ASV_111	0	288	0	0	0	0	k__Fungi	p__Rozellomycota	c__Rozellomycota_cls_Incertae_sedis	o__Rozellomycota_ord_Incertae_sedis	f__Rozellomycota_fam_Incertae_sedis	g__Rozellomycota_gen_Incertae_sedis
ASV_112	0	0	287	0	0	0	k__Fungi	p__Rozellomycota	NA	NA	NA	NA
ASV_113	0	279	0	0	0	0	k__Fungi	p__Rozellomycota	c__Rozellomycota_cls_Incertae_sedis	o__Rozellomycota_ord_Incertae_sedis	f__Rozellomycota_fam_Incertae_sedis	g__Rozellomycota_gen_Incertae_sedis
ASV_114	0	278	0	0	0	0	k__Fungi	p__Rozellomycota	c__Rozellomycota_cls_Incertae_sedis	o__Rozellomycota_ord_Incertae_sedis	f__Rozellomycota_fam_Incertae_sedis	g__Rozellomycota_gen_Incertae_sedis
ASV_115	276	0	0	0	0	0	k__Fungi	p__Rozellomycota	c__Rozellomycotina_cls_Incertae_sedis	o__GS11	f__GS11_fam_Incertae_sedis	g__GS11_gen_Incertae_sedis
ASV_116	0	276	0	0	0	0	k__Fungi	p__Rozellomycota	c__Rozellomycotina_cls_Incertae_sedis	o__GS11	f__GS11_fam_Incertae_sedis	g__GS11_gen_Incertae_sedis
ASV_117	0	0	258	0	0	0	k__Fungi	p__Rozellomycota	c__Rozellomycotina_cls_Incertae_sedis	o__GS11	f__GS11_fam_Incertae_sedis	g__GS11_gen_Incertae_sedis
ASV_118	0	0	0	0	250	0	k__Fungi	p__Rozellomycota	c__Rozellomycota_cls_Incertae_sedis	o__Rozellomycota_ord_Incertae_sedis	f__Rozellomycota_fam_Incertae_sedis	g__Rozellomycota_gen_Incertae_sedis
ASV_119	0	240	0	0	0	0	k__Fungi	p__Rozellomycota	c__Rozellomycota_cls_Incertae_sedis	o__Rozellomycota_ord_Incertae_sedis	f__Rozellomycota_fam_Incertae_sedis	g__Rozellomycota_gen_Incertae_sedis
ASV_120	0	237	0	0	0	0	k__Fungi	p__Rozellomycota	c__Rozellomycota_cls_Incertae_sedis	o__Rozellomycota_ord_Incertae_sedis	f__Rozellomycota_fam_Incertae_sedis	g__Rozellomycota_gen_Incertae_sedis
ASV_121	0	0	232	0	0	0	k__Fungi	p__Rozellomycota	c__Rozellomycota_cls_Incertae_sedis	o__Rozellomycota_ord_Incertae_sedis	f__Rozellomycota_fam_Incertae_sedis	g__Rozellomycota_gen_Incertae_sedis
ASV_122	0	0	225	0	0	0	k__Fungi	p__Rozellomycota	c__Rozellomycota_cls_Incertae_sedis	o__Rozellomycota_ord_Incertae_sedis	f__Rozellomycota_fam_Incertae_sedis	g__Rozellomycota_gen_Incertae_sedis
ASV_123	222	0	0	0	0	0	k__Fungi	p__Rozellomycota	c__Rozellomycota_cls_Incertae_sedis	o__Rozellomycota_ord_Incertae_sedis	f__Rozellomycota_fam_Incertae_sedis	g__Rozellomycota_gen_Incertae_sedis
ASV_124	0	214	0	0	0	0	k__Fungi	p__Rozellomycota	c__Rozellomycota_cls_Incertae_sedis	o__Rozellomycota_ord_Incertae_sedis	f__Rozellomycota_fam_Incertae_sedis	g__Rozellomycota_gen_Incertae_sedis
ASV_125	0	211	0	0	0	0	k__Fungi	p__Rozellomycota	NA	NA	NA	NA
ASV_126	0	206	0	0	0	0	k__Fungi	p__Rozellomycota	c__Rozellomycotina_cls_Incertae_sedis	o__GS11	f__GS11_fam_Incertae_sedis	g__GS11_gen_Incertae_sedis
ASV_127	0	201	0	0	0	0	k__Fungi	p__Rozellomycota	c__Rozellomycota_cls_Incertae_sedis	o__Rozellomycota_ord_Incertae_sedis	f__Rozellomycota_fam_Incertae_sedis	g__Rozellomycota_gen_Incertae_sedis
ASV_128	0	200	0	0	0	0	k__Fungi	p__Rozellomycota	c__Rozellomycota_cls_Incertae_sedis	o__Rozellomycota_ord_Incertae_sedis	f__Rozellomycota_fam_Incertae_sedis	g__Rozellomycota_gen_Incertae_sedis
ASV_129	0	200	0	0	0	0	k__Fungi	p__Rozellomycota	c__Rozellomycota_cls_Incertae_sedis	o__Rozellomycota_ord_Incertae_sedis	f__Rozellomycota_fam_Incertae_sedis	g__Rozellomycota_gen_Incertae_sedis
ASV_130	0	0	0	0	197	0	k__Fungi	p__Rozellomycota	c__Rozellomycota_cls_Incertae_sedis	o__Rozellomycota_ord_Incertae_sedis	f__Rozellomycota_fam_Incertae_sedis	g__Rozellomycota_gen_Incertae_sedis
ASV_131	0	0	0	0	196	0	k__Fungi	p__Rozellomycota	NA	NA	NA	NA
ASV_132	183	0	0	0	0	0	k__Fungi	p__Rozellomycota	c__Rozellomycotina_cls_Incertae_sedis	o__GS11	f__GS11_fam_Incertae_sedis	g__GS11_gen_Incertae_sedis
ASV_133	179	0	0	0	0	0	k__Fungi	p__Rozellomycota	c__Rozellomycotina_cls_Incertae_sedis	o__GS11	f__GS11_fam_Incertae_sedis	g__GS11_gen_Incertae_sedis
ASV_134	0	0	179	0	0	0	k__Fungi	p__Rozellomycota	c__Rozellomycota_cls_Incertae_sedis	o__Rozellomycota_ord_Incertae_sedis	f__Rozellomycota_fam_Incertae_sedis	g__Rozellomycota_gen_Incertae_sedis
ASV_135	0	0	169	0	0	0	k__Fungi	p__Rozellomycota	c__Rozellomycota_cls_Incertae_sedis	o__Rozellomycota_ord_Incertae_sedis	f__Rozellomycota_fam_Incertae_sedis	g__Rozellomycota_gen_Incertae_sedis
ASV_136	167	0	0	0	0	0	k__Fungi	p__Rozellomycota	c__Rozellomycota_cls_Incertae_sedis	o__Rozellomycota_ord_Incertae_sedis	f__Rozellomycota_fam_Incertae_sedis	g__Rozellomycota_gen_Incertae_sedis
ASV_137	166	0	0	0	0	0	k__Fungi	p__Rozellomycota	c__Rozellomycota_cls_Incertae_sedis	o__Rozellomycota_ord_Incertae_sedis	f__Rozellomycota_fam_Incertae_sedis	g__Rozellomycota_gen_Incertae_sedis
ASV_138	162	0	0	0	0	0	k__Fungi	p__Rozellomycota	c__Rozellomycotina_cls_Incertae_sedis	o__GS11	f__GS11_fam_Incertae_sedis	g__GS11_gen_Incertae_sedis
ASV_139	0	162	0	0	0	0	k__Fungi	p__Rozellomycota	c__Rozellomycota_cls_Incertae_sedis	o__Rozellomycota_ord_Incertae_sedis	f__Rozellomycota_fam_Incertae_sedis	g__Rozellomycota_gen_Incertae_sedis
ASV_140	0	162	0	0	0	0	k__Fungi	p__Rozellomycota	c__Rozellomycota_cls_Incertae_sedis	o__Rozellomycota_ord_Incertae_sedis	f__Rozellomycota_fam_Incertae_sedis	g__Rozellomycota_gen_Incertae_sedis
ASV_141	0	161	0	0	0	0	k__Fungi	p__Rozellomycota	c__Rozellomycota_cls_Incertae_sedis	o__Rozellomycota_ord_Incertae_sedis	f__Rozellomycota_fam_Incertae_sedis	g__Rozellomycota_gen_Incertae_sedis
ASV_142	0	161	0	0	0	0	k__Fungi	p__Rozellomycota	c__Rozellomycota_cls_Incertae_sedis	o__Rozellomycota_ord_Incertae_sedis	f__Rozellomycota_fam_Incertae_sedis	g__Rozellomycota_gen_Incertae_sedis
ASV_143	0	0	138	0	0	0	k__Fungi	p__Rozellomycota	c__Rozellomycota_cls_Incertae_sedis	o__Rozellomycota_ord_Incertae_sedis	f__Rozellomycota_fam_Incertae_sedis	g__Rozellomycota_gen_Incertae_sedis
ASV_144	0	0	0	0	134	0	k__Fungi	p__Rozellomycota	c__Rozellomycota_cls_Incertae_sedis	o__Rozellomycota_ord_Incertae_sedis	f__Rozellomycota_fam_Incertae_sedis	g__Rozellomycota_gen_Incertae_sedis
ASV_145	124	0	0	0	0	0	k__Fungi	p__Rozellomycota	c__Rozellomycota_cls_Incertae_sedis	o__Rozellomycota_ord_Incertae_sedis	f__Rozellomycota_fam_Incertae_sedis	g__Rozellomycota_gen_Incertae_sedis
ASV_146	0	0	0	0	121	0	k__Fungi	p__Rozellomycota	c__Rozellomycota_cls_Incertae_sedis	o__Rozellomycota_ord_Incertae_sedis	f__Rozellomycota_fam_Incertae_sedis	g__Rozellomycota_gen_Incertae_sedis
ASV_147	0	0	120	0	0	0	k__Fungi	p__Rozellomycota	NA	NA	NA	NA
ASV_148	114	0	0	0	0	0	k__Fungi	p__Rozellomycota	c__Rozellomycota_cls_Incertae_sedis	o__Rozellomycota_ord_Incertae_sedis	f__Rozellomycota_fam_Incertae_sedis	g__Rozellomycota_gen_Incertae_sedis
ASV_149	114	0	0	0	0	0	k__Fungi	p__Rozellomycota	c__Rozellomycota_cls_Incertae_sedis	o__Rozellomycota_ord_Incertae_sedis	f__Rozellomycota_fam_Incertae_sedis	g__Rozellomycota_gen_Incertae_sedis
ASV_150	0	0	113	0	0	0	k__Fungi	p__Rozellomycota	c__Rozellomycota_cls_Incertae_sedis	o__Rozellomycota_ord_Incertae_sedis	f__Rozellomycota_fam_Incertae_sedis	g__Rozellomycota_gen_Incertae_sedis
ASV_151	0	106	0	0	0	0	k__Fungi	p__Rozellomycota	c__Rozellomycota_cls_Incertae_sedis	o__Rozellomycota_ord_Incertae_sedis	f__Rozellomycota_fam_Incertae_sedis	g__Rozellomycota_gen_Incertae_sedis
ASV_152	0	0	0	106	0	0	k__Fungi	p__Rozellomycota	c__Rozellomycota_cls_Incertae_sedis	o__Rozellomycota_ord_Incertae_sedis	f__Rozellomycota_fam_Incertae_sedis	g__Rozellomycota_gen_Incertae_sedis
ASV_153	105	0	0	0	0	0	k__Fungi	p__Rozellomycota	c__Rozellomycota_cls_Incertae_sedis	o__Rozellomycota_ord_Incertae_sedis	f__Rozellomycota_fam_Incertae_sedis	g__Rozellomycota_gen_Incertae_sedis
ASV_154	0	0	0	46	55	0	k__Fungi	p__Rozellomycota	c__Rozellomycota_cls_Incertae_sedis	o__Rozellomycota_ord_Incertae_sedis	f__Rozellomycota_fam_Incertae_sedis	g__Rozellomycota_gen_Incertae_sedis
ASV_155	0	0	0	97	0	0	k__Fungi	p__Rozellomycota	NA	NA	NA	NA
ASV_156	0	0	95	0	0	0	k__Fungi	p__Rozellomycota	c__Rozellomycota_cls_Incertae_sedis	o__Rozellomycota_ord_Incertae_sedis	f__Rozellomycota_fam_Incertae_sedis	g__Rozellomycota_gen_Incertae_sedis
ASV_157	0	90	0	0	0	0	k__Fungi	p__Rozellomycota	NA	NA	NA	NA
ASV_158	83	0	0	0	0	0	k__Fungi	p__Rozellomycota	c__Rozellomycota_cls_Incertae_sedis	o__Rozellomycota_ord_Incertae_sedis	f__Rozellomycota_fam_Incertae_sedis	g__Rozellomycota_gen_Incertae_sedis
ASV_159	0	80	0	0	0	0	k__Fungi	p__Rozellomycota	c__Rozellomycota_cls_Incertae_sedis	o__Rozellomycota_ord_Incertae_sedis	f__Rozellomycota_fam_Incertae_sedis	NA
ASV_160	78	0	0	0	0	0	k__Fungi	p__Rozellomycota	c__Rozellomycota_cls_Incertae_sedis	o__Rozellomycota_ord_Incertae_sedis	f__Rozellomycota_fam_Incertae_sedis	g__Rozellomycota_gen_Incertae_sedis
ASV_161	0	77	0	0	0	0	k__Fungi	p__Rozellomycota	c__Rozellomycota_cls_Incertae_sedis	o__Rozellomycota_ord_Incertae_sedis	f__Rozellomycota_fam_Incertae_sedis	g__Rozellomycota_gen_Incertae_sedis
ASV_162	0	76	0	0	0	0	k__Fungi	p__Rozellomycota	NA	NA	NA	NA
ASV_163	0	0	0	53	23	0	k__Fungi	p__Rozellomycota	c__Rozellomycota_cls_Incertae_sedis	o__Rozellomycota_ord_Incertae_sedis	f__Rozellomycota_fam_Incertae_sedis	g__Rozellomycota_gen_Incertae_sedis
ASV_164	0	0	0	0	75	0	k__Fungi	p__Rozellomycota	c__Rozellomycota_cls_Incertae_sedis	o__Rozellomycota_ord_Incertae_sedis	f__Rozellomycota_fam_Incertae_sedis	g__Rozellomycota_gen_Incertae_sedis
ASV_165	0	0	0	0	71	0	k__Fungi	p__Rozellomycota	c__Rozellomycota_cls_Incertae_sedis	o__Rozellomycota_ord_Incertae_sedis	f__Rozellomycota_fam_Incertae_sedis	g__Rozellomycota_gen_Incertae_sedis
ASV_166	0	0	67	0	0	0	k__Fungi	p__Rozellomycota	c__Rozellomycota_cls_Incertae_sedis	o__Rozellomycota_ord_Incertae_sedis	f__Rozellomycota_fam_Incertae_sedis	g__Rozellomycota_gen_Incertae_sedis
ASV_167	0	66	0	0	0	0	k__Fungi	p__Rozellomycota	c__Rozellomycota_cls_Incertae_sedis	o__Rozellomycota_ord_Incertae_sedis	f__Rozellomycota_fam_Incertae_sedis	g__Rozellomycota_gen_Incertae_sedis
ASV_168	0	64	0	0	0	0	k__Fungi	p__Rozellomycota	c__Rozellomycota_cls_Incertae_sedis	o__Rozellomycota_ord_Incertae_sedis	f__Rozellomycota_fam_Incertae_sedis	g__Rozellomycota_gen_Incertae_sedis
ASV_169	0	62	0	0	0	0	k__Fungi	p__Rozellomycota	c__Rozellomycota_cls_Incertae_sedis	o__Rozellomycota_ord_Incertae_sedis	f__Rozellomycota_fam_Incertae_sedis	g__Rozellomycota_gen_Incertae_sedis
ASV_170	0	59	0	0	0	0	k__Fungi	p__Rozellomycota	c__Rozellomycota_cls_Incertae_sedis	o__Rozellomycota_ord_Incertae_sedis	f__Rozellomycota_fam_Incertae_sedis	g__Rozellomycota_gen_Incertae_sedis
ASV_171	0	58	0	0	0	0	k__Fungi	p__Rozellomycota	c__Rozellomycota_cls_Incertae_sedis	o__Rozellomycota_ord_Incertae_sedis	f__Rozellomycota_fam_Incertae_sedis	g__Rozellomycota_gen_Incertae_sedis
ASV_172	0	0	0	0	56	0	k__Fungi	p__Rozellomycota	c__Rozellomycota_cls_Incertae_sedis	o__Rozellomycota_ord_Incertae_sedis	f__Rozellomycota_fam_Incertae_sedis	g__Rozellomycota_gen_Incertae_sedis
ASV_173	55	0	0	0	0	0	k__Fungi	p__Rozellomycota	c__Rozellomycotina_cls_Incertae_sedis	o__GS08	f__GS08_fam_Incertae_sedis	g__GS08_gen_Incertae_sedis
ASV_174	0	0	0	47	0	0	k__Fungi	p__Rozellomycota	c__Rozellomycota_cls_Incertae_sedis	o__Rozellomycota_ord_Incertae_sedis	f__Rozellomycota_fam_Incertae_sedis	g__Rozellomycota_gen_Incertae_sedis
ASV_175	0	0	41	0	0	0	k__Fungi	p__Rozellomycota	c__Rozellomycota_cls_Incertae_sedis	o__Rozellomycota_ord_Incertae_sedis	f__Rozellomycota_fam_Incertae_sedis	g__Rozellomycota_gen_Incertae_sedis
ASV_176	40	0	0	0	0	0	k__Fungi	p__Rozellomycota	c__Rozellomycota_cls_Incertae_sedis	o__Rozellomycota_ord_Incertae_sedis	f__Rozellomycota_fam_Incertae_sedis	g__Rozellomycota_gen_Incertae_sedis
ASV_177	0	0	0	0	38	0	k__Fungi	p__Rozellomycota	c__Rozellomycota_cls_Incertae_sedis	o__Rozellomycota_ord_Incertae_sedis	f__Rozellomycota_fam_Incertae_sedis	g__Rozellomycota_gen_Incertae_sedis
ASV_178	0	36	0	0	0	0	k__Fungi	p__Rozellomycota	c__Rozellomycota_cls_Incertae_sedis	o__Rozellomycota_ord_Incertae_sedis	f__Rozellomycota_fam_Incertae_sedis	g__Rozellomycota_gen_Incertae_sedis
ASV_179	0	33	0	0	0	0	k__Fungi	p__Rozellomycota	NA	NA	NA	NA
ASV_180	0	0	26	0	0	0	k__Fungi	p__Rozellomycota	c__Rozellomycota_cls_Incertae_sedis	o__Rozellomycota_ord_Incertae_sedis	f__Rozellomycota_fam_Incertae_sedis	g__Rozellomycota_gen_Incertae_sedis
ASV_181	0	25	0	0	0	0	k__Fungi	p__Rozellomycota	c__Rozellomycota_cls_Incertae_sedis	o__Rozellomycota_ord_Incertae_sedis	f__Rozellomycota_fam_Incertae_sedis	g__Rozellomycota_gen_Incertae_sedis
ASV_182	0	23	0	0	0	0	k__Fungi	p__Rozellomycota	c__Rozellomycota_cls_Incertae_sedis	o__Rozellomycota_ord_Incertae_sedis	f__Rozellomycota_fam_Incertae_sedis	g__Rozellomycota_gen_Incertae_sedis
ASV_183	0	18	0	0	0	0	k__Fungi	p__Rozellomycota	c__Rozellomycota_cls_Incertae_sedis	o__Rozellomycota_ord_Incertae_sedis	f__Rozellomycota_fam_Incertae_sedis	g__Rozellomycota_gen_Incertae_sedis
ASV_184	15	0	0	0	0	0	k__Fungi	p__Rozellomycota	c__Rozellomycota_cls_Incertae_sedis	o__Rozellomycota_ord_Incertae_sedis	f__Rozellomycota_fam_Incertae_sedis	g__Rozellomycota_gen_Incertae_sedis
ASV_185	0	0	12	0	0	0	k__Fungi	p__Rozellomycota	c__Rozellomycotina_cls_Incertae_sedis	o__GS11	f__GS11_fam_Incertae_sedis	g__GS11_gen_Incertae_sedis
ASV_186	11	0	0	0	0	0	k__Fungi	p__Rozellomycota	c__Rozellomycota_cls_Incertae_sedis	o__Rozellomycota_ord_Incertae_sedis	f__Rozellomycota_fam_Incertae_sedis	g__Rozellomycota_gen_Incertae_sedis
ASV_187	0	0	0	0	10	0	k__Fungi	p__Rozellomycota	c__Rozellomycota_cls_Incertae_sedis	o__Rozellomycota_ord_Incertae_sedis	f__Rozellomycota_fam_Incertae_sedis	g__Rozellomycota_gen_Incertae_sedis
ASV_188	0	0	0	5	0	0	k__Fungi	p__Rozellomycota	c__Rozellomycota_cls_Incertae_sedis	o__Rozellomycota_ord_Incertae_sedis	f__Rozellomycota_fam_Incertae_sedis	g__Rozellomycota_gen_Incertae_sedis
	269341	438154	325512	293017	431841	0
						1757865
	25 most abundant ASVs
	254438	420508	304052	276714	409919	0
						1665631
						0.947531
